# Supplementary material for: InTiCAR: Network-based identification of significant inter-tissue communicators for autoimmune diseases
Source: Comput Struct Biotechnol J. 2025 Jan 10;27:333–45. doi: 10.1016/j.csbj.2025.01.003 (PMC11782887; doi:10.1016/j.csbj.2025.01.003)
Supplement: MMC 1 — Statistics on databases for heterogeneous network. The numbers of nodes and edges for all the sources used depending on the interaction types used are organized. [file mmc1.xlsx]

## Sheet: Sheet8
Supplementary Table 1 : Statistics of the sources in the heterogeneous network
Biological_Interaction_Type	Sources	Edges	Nodes
Protein Protein Interactions	Omnipath	153171	13002
Protein Protein Interactions	STRING	77986	6607
Protein Protein Interactions	HuRI	52548	8272
Regulation by miRNA	Omnipath	7401	3202
Regulation by miRNA	miRTarBase	7318	2786
Regulation by miRNA	miRecords	1654	1012
Regulation by TF	TFLink	111090	16937
Regulation by TF	Omnipath	95349	15067
Regulation by TF	TransmiR	21805	1383
Regulation by TF	TRRUST	6972	2533
Ligand-Receptor Interactions	Omnipath	10739	3043
Ligand-Receptor Interactions	SingleCellSignalR	3449	1602
Ligand-Receptor Interactions	CellTalkDB	3398	1595
Ligand-Receptor Interactions	iTalk	2535	1393
Ligand-Receptor Interactions	CellPhoneDB	2140	1107
Ligand-Receptor Interactions	CellChat	1885	952
Ligand-Receptor Interactions	Ramilowski et al., 2015	1866	1219
Ligand-Receptor Interactions	NATMI	1789	1181
Ligand-Receptor Interactions	Choi, et al., 2015	1321	678
Ligand-Receptor Interactions	Ximerakis et al., 2019	1023	835
Ligand-Receptor Interactions	Kirouac, et al., 2010	510	292
Ligand-Receptor Interactions	ICELLNET	371	429
Ligand-Receptor Interactions	Qiao, et al., 2014	301	320
