# Supplementary material for: InTiCAR: Network-based identification of significant inter-tissue communicators for autoimmune diseases
Source: Comput Struct Biotechnol J. 2025 Jan 10;27:333–45. doi: 10.1016/j.csbj.2025.01.003 (PMC11782887; doi:10.1016/j.csbj.2025.01.003)
Supplement: MMC 2 — UKB-PPP donors per disease. The demographic statistics of the donors for each disease in the UKB-PPP dataset are organized. [file mmc2.xlsx]

## Sheet: Sheet6
Supplementary Table 2 : UKB-PPP donors per predicted disease cases
Diagnosis_CUI	Name	Total_Count	Total_AgeMean	Female_Count	Female_AgeMean	Male_Count	Male_AgeMean
C0004096	Unspecified asthma	5268	73.605	3148	73.3612	2120	73.967
C0010054	Cardiac sclerosis	4306	77.2703	1209	77.4351	3097	77.206
C0264694	Chronic ischemic heart disease, unspecified	3604	78.1432	1185	77.9662	2419	78.2298
C0020676	Hypothyroidism, unspecified	3588	75.3077	2818	75.0465	770	76.2636
C0024117	Chronic obstructive pulmonary disease, unspecified	2551	77.5096	1147	76.7759	1404	78.109
C0014868	Esophagitis, unspecified	1944	75.3992	897	75.4214	1047	75.3801
C0022661	Chronic renal disease	1814	78.3082	778	78.1221	1036	78.4479
C0376358	Malignant neoplasm of prostate	1678	77.7288	0		1678	77.7288
C0020473	Hyperlipidaemia, unspecified	1557	77.1535	624	77.5144	933	76.9121
C0006142	Malignant neoplasms of breast (C50)	1380	74.1514	1369	74.1037	11	80.0909
C0042133	Leiomyoma of uterus, unspecified	1330	70.1444	1330	70.1444	0
C0017601	Glaucoma (H40-H42)	1061	77.9133	541	78.0739	520	77.7462
C0018099	Gout, unspecified	1050	76.781	188	77.9628	862	76.5232
C0030567	Paralysis agitans	926	79.094	353	78.881	573	79.2251
C0003873	Rheumatoid arthritis, unspecified	839	75.6067	595	75.2706	244	76.4262
C0014544	Epilepsy, unspecified	826	73.7022	405	73.5975	421	73.8029
C0149931	Migraine, unspecified	811	71.7201	601	71.5774	210	72.1286
C0007785	Cerebral infarction, unspecified	764	77.5955	308	78.0227	456	77.307
C0002395	Alzheimer's disease, unspecified	591	81.203	326	81.046	265	81.3962
C0152171	Primary pulmonary hypertension	537	77.6611	269	77.3569	268	77.9664
C0040034	Thrombocytopenia, unspecified	527	75.8254	243	74.1235	284	77.2817
C0009324	Ulcerative colitis, unspecified	524	74.0439	266	73.8609	258	74.2326
C0024141	Systemic lupus erythematosus, unspecified	508	72.4665	439	72.4237	69	72.7391
C0033860	Psoriasis, unspecified	504	74.8988	226	74.5752	278	75.1619
C0348343	Malignant neoplasm of unspecified part of bronchus or lung	437	77.7162	187	76.492	250	78.632
C0026769	Generalized multiple sclerosis	436	70.7798	308	70.8994	128	70.4922
C0005684	Malignant neoplasm of bladder, unspecified	433	79.2194	123	78.2846	310	79.5903
C0007570	Coeliac disease	374	74.3422	250	74.216	124	74.5968
C0024624	Malignant neoplasm of upper lobe, bronchus or lung	311	77.8842	158	77.2215	153	78.5686
C0085084	Motor neuron disease, unspecified	304	76.1875	135	76.3333	169	76.071
C0494158	Malignant neoplasm of kidney, except renal pelvis	271	76.9705	87	76.2874	184	77.2935
C0007193	Congestive cardiomyopathy	237	76.1941	79	77.0253	158	75.7785
C0878544	myocardiopathy	204	75.6471	78	75.6026	126	75.6746
C1140680	Malignant neoplasm of ovary	200	75.24	200	75.24	0
C0153492	Malignant neoplasm of lower lobe, bronchus or lung	195	78.4667	98	77.6327	97	79.3093
C0026764	Medullary plasmacytoma	190	76.6632	88	76.8295	102	76.5196
C0003872	Arthropathic psoriasis, unspecified	189	72.6931	101	71.8218	88	73.6932
C0153443	Malignant neoplasm of rectosigmoid (colon)	157	77.1401	62	75.4839	95	78.2211
C0153415	Malignant neoplasm of lower third of oesophagus	134	76.597	34	77	100	76.46
C0036341	Schizophrenia, unspecified	123	71.8699	48	72.5417	75	71.44
C0006826	Malignant neoplasm without specification of site	111	78.3153	57	77.7544	54	78.9074
C0014175	Endometriosis, unspecified	106	65.6415	106	65.6415	0
