# Supplementary material for: InTiCAR: Network-based identification of significant inter-tissue communicators for autoimmune diseases
Source: Comput Struct Biotechnol J. 2025 Jan 10;27:333–45. doi: 10.1016/j.csbj.2025.01.003 (PMC11782887; doi:10.1016/j.csbj.2025.01.003)
Supplement: MMC 3 — UKB-PPP Diagnostic Prediction Results. The overall diagnostic prediction results are organized, in terms of AUC and AUPRC, as well as p-value differences between features used. [file mmc3.xlsx]

## Sheet: diagnosis_by_xgb_result_5_test
Supplementary Table 3 : Overall results from the UKB-PPP diagnostic prediction
Disease Information			AUC					AUCPR
Disease_CUI	Disease_Name	#_of_Features	Disgenes	Random	IOC	Disgenes_vs_IOC t-test p-val	IOC_vs_Random t-test p-val	Disgenes_	Random_	IOC_	Disgenes_vs_IOC t-test p-val_	IOC_vs_Random t-test p-val_	Baseline
C0085084	Motor neuron disease	37	0.49687	0.489923	0.531513	4.76287e-11	1.04447e-11	0.00703198	0.00629544	0.00701469	0.886943	1.08907e-06	0.00820291
C0014868	Esophagitis	23	0.518223	0.516438	0.518378	0.93994	0.373947	0.0383681	0.0386547	0.0384388	0.822219	0.508348	0.0517035
C0376358	Malignant neoplasm of prostate	24	0.786354	0.600409	0.795422	1.58667e-09	2.15155e-104	0.140676	0.0424834	0.141648	0.644581	1.96719e-81	0.0446907
C0022661	Chronic renal disease	29	0.768053	0.637019	0.749226	1.49918e-17	2.79119e-75	0.156506	0.0891139	0.155353	0.558183	1.74971e-55	0.0463127
C1140680	Malignant neoplasm of ovary	41	0.562131	0.671737	0.59537	5.12691e-07	4.65455e-24	0.00527108	0.00841947	0.0047702	0.330383	4.84793e-06	0.00539796
C0153574	Malignant neoplasm of corpus uteri	23	0.527666	0.582577	0.572424	3.06518e-16	0.0836917	0.00672592	0.00769007	0.0071069	0.289318	0.000340435	0.00747356
C0019360	Zoster [herpes zoster]	25	0.515705	0.571219	0.533884	0.00428093	1.07855e-07	0.00461116	0.0111929	0.00393729	0.251372	3.23039e-06	0.00450888
C0013295	duodenum ulcer (peptic)	14	0.531102	0.534012	0.545519	6.75166e-05	0.00103159	0.0153913	0.0159603	0.016009	0.135587	0.924606	0.0178845
C0149931	Migraine	25	0.53241	0.499542	0.51916	7.93919e-06	1.50769e-11	0.0186894	0.0169427	0.0182777	0.122793	2.43175e-06	0.0241704
C0024624	Malignant neoplasm of upper lobe, bronchus or lung	19	0.550421	0.534872	0.558587	0.0376189	1.13803e-06	0.00980424	0.00701641	0.00875461	0.109381	3.35949e-06	0.00839134
C0033860	Psoriasis	60	0.528838	0.550428	0.548517	8.6902e-07	0.634369	0.0143835	0.0147971	0.0152651	0.0171278	0.101318	0.0177458
C0153443	Malignant neoplasm of rectosigmoid (colon)	40	0.542626	0.485223	0.535527	0.308547	1.1743e-09	0.00671638	0.00272049	0.00367711	0.0077628	7.44034e-10	0.004239
C0494158	Malignant neoplasm of kidney, except renal pelvis	42	0.60865	0.597039	0.600607	0.0885465	0.525697	0.00793836	0.00877	0.00682635	0.00042277	0.0136374	0.00730754
C0003872	Arthropathic psoriasis	46	0.58918	0.514479	0.60679	0.00633	9.62132e-25	0.00593582	0.00388667	0.0110314	0.000217453	3.88622e-07	0.00510218
C0152171	Primary pulmonary hypertension	23	0.560714	0.592766	0.607408	7.22966e-26	5.61298e-05	0.0272031	0.0190236	0.0202623	1.76642e-05	0.0418075	0.0144705
C0036341	Schizophrenia	29	0.536647	0.598927	0.658732	5.80151e-35	2.18112e-13	0.0186521	0.00709618	0.00922816	1.57459e-05	0.0685023	0.004239
C0153492	Malignant neoplasm of lower lobe, bronchus or lung	19	0.541305	0.642162	0.52678	0.00418865	1.09183e-34	0.00467034	0.00636126	0.00417099	3.96447e-07	8.40026e-29	0.00526458
C0017601	Glaucoma (H40-H42)	42	0.500584	0.502272	0.530999	2.11851e-23	5.26764e-23	0.0313406	0.0321154	0.0330599	1.05009e-07	0.00387065	0.0439757
C0009324	Ulcerative colitis	53	0.49291	0.528233	0.530136	3.89259e-17	0.641174	0.0116823	0.0152556	0.0128071	6.81461e-08	4.0038e-10	0.0163608
C0005684	Malignant neoplasm of bladder	8	0.497408	0.522415	0.518714	2.94386e-07	0.327301	0.00909118	0.0100071	0.0100091	3.36445e-08	0.990828	0.0136452
C0878544	myocardiopathy	19	0.517811	0.531091	0.537867	1.91773e-08	0.0540399	0.00962192	0.0112368	0.0128857	1.03329e-10	0.00451689	0.0125522
C0040034	Thrombocytopenia	36	0.546991	0.5783	0.609768	1.89641e-25	1.48897e-11	0.012473	0.0179335	0.0173892	1.81601e-11	0.515635	0.0141804
C0011849	Diabetes mellitus (E08-E13)	45	0.670874	0.708319	0.706241	8.0438e-19	0.534303	0.0303043	0.0386759	0.0379733	3.70381e-12	0.571214	0.019769
C0003873	Rheumatoid arthritis	50	0.621715	0.633448	0.644986	1.78498e-09	0.00165723	0.0287232	0.0280761	0.035797	8.82984e-13	1.61797e-15	0.0225271
C0006826	Malignant neoplasm without specification of site	21	0.46511	0.505027	0.562573	9.68241e-20	5.11945e-09	0.00197319	0.00211151	0.00260471	1.71451e-14	9.22865e-10	0.00299846
C0014175	Endometriosis	19	0.499218	0.57564	0.54238	6.19318e-23	2.95689e-15	0.0101982	0.0132811	0.0125612	9.13598e-16	0.0162669	0.0150639
C0030567	Paralysis agitans	22	0.467352	0.490815	0.558213	1.89108e-49	3.01587e-36	0.00925449	0.0101442	0.0177257	7.42193e-17	1.76326e-14	0.0246736
C0409974	Lupus erythematosus NOS	56	0.539941	0.656134	0.751058	9.89559e-56	8.02485e-27	0.00943269	0.00706163	0.0321973	2.20491e-17	4.45765e-29	0.00413301
C0153415	Malignant neoplasm of lower third of oesophagus	20	0.470372	0.499948	0.544016	5.60161e-23	3.23503e-09	0.00273078	0.00309183	0.00351601	1.25972e-18	1.13308e-05	0.00362015
C0151779	Malignant melanoma of skin	44	0.479138	0.508844	0.522482	5.9431e-20	0.000722988	0.00881693	0.0100752	0.0103067	3.96766e-19	0.22376	0.0135382
C0026764	Medullary plasmacytoma	44	0.716223	0.539288	0.719499	0.579464	1.2696e-48	0.0949921	0.00359129	0.056448	2.84956e-19	2.01274e-44	0.00512654
C0014544	Epilepsy	17	0.478664	0.493862	0.51211	1.41294e-20	1.70729e-08	0.0162084	0.0164867	0.0190839	2.46519e-19	1.43578e-17	0.0241187
C0042133	Leiomyoma of uterus	19	0.504298	0.532934	0.541772	6.69747e-33	0.000230236	0.0323743	0.0350007	0.0366147	3.56728e-20	3.08314e-05	0.0437612
C0002395	Alzheimer's disease	50	0.652868	0.573396	0.692867	8.67861e-25	2.92247e-60	0.0288359	0.0188275	0.0385344	5.2117e-21	1.65322e-43	0.0183437
C0007193	Congestive cardiomyopathy	9	0.483938	0.478625	0.601579	2.79155e-42	1.01662e-43	0.00446434	0.00503353	0.00824936	2.46991e-22	1.61502e-17	0.00639676
C0026769	Generalized multiple sclerosis	46	0.4811	0.527193	0.560092	1.35663e-39	1.05649e-12	0.0078923	0.0103837	0.0115728	4.02559e-23	0.0103004	0.011746
C0024117	Chronic obstructive pulmonary disease	43	0.690491	0.71449	0.710394	2.06046e-22	0.00876972	0.10202	0.120899	0.11788	6.53875e-26	0.00903869	0.06751
C0348343	Malignant neoplasm of part of bronchus or lung	44	0.672656	0.614146	0.727365	5.20231e-35	7.22947e-64	0.0305725	0.0227865	0.0422896	1.00885e-26	1.036e-44	0.0194618
C0006142	Malignant neoplasms of breast (C50)	24	0.51896	0.609608	0.565138	3.12251e-40	6.14839e-44	0.0380653	0.0525227	0.0432884	1.02172e-29	3.08642e-37	0.0508267
C0020473	Hyperlipidaemia	34	0.576217	0.607207	0.623831	9.70396e-38	1.55878e-09	0.0367668	0.0416446	0.0458428	3.50921e-31	9.51633e-11	0.0415366
C0024141	Systemic lupus erythematosus	36	0.551552	0.602002	0.709168	3.64896e-70	2.11271e-49	0.0185179	0.0331081	0.0654447	2.9707e-42	5.17033e-26	0.0145759
C0007785	Cerebral infarction	57	0.510656	0.57868	0.601002	2.55886e-61	4.74156e-17	0.0230502	0.0306452	0.035141	2.10371e-42	1.26494e-10	0.032094
C0022104	spastic colon	52	0.50311	0.531332	0.565733	6.63688e-45	1.8451e-23	0.0271902	0.0307978	0.0356451	4.19019e-46	2.09327e-21	0.0395271
C0007570	Coeliac disease	69	0.510101	0.686784	0.747281	1.44283e-82	1.04317e-27	0.00722484	0.0237119	0.0492294	1.21954e-46	1.65632e-26	0.0100779
C0011860	Type 2 diabetes mellitus	32	0.751229	0.710173	0.782807	2.00924e-59	5.69537e-91	0.264093	0.236041	0.313289	1.02087e-55	8.59294e-70	0.129272
C0011854	Type 1 diabetes mellitus	37	0.574448	0.645268	0.778244	1.06928e-84	9.36646e-64	0.0151376	0.0409285	0.0835171	9.92282e-60	7.44157e-34	0.0165878
C0004096	asthma	62	0.502081	0.548055	0.578606	1.10714e-79	7.87697e-38	0.104322	0.123456	0.138177	2.95437e-71	1.51758e-31	0.138176
C0010054	Cardiac sclerosis	29	0.520211	0.625828	0.61446	4.56386e-87	2.79271e-12	0.0881087	0.134007	0.127038	3.76333e-75	1.52866e-10	0.112449
C0018099	Gout	56	0	0.682019	0.73944	3.75623e-164	4.16825e-44	0	0.0410539	0.0576355	4.87291e-77	3.90167e-24	0.028235
C0264694	Chronic ischemic heart disease	29	0.510017	0.624075	0.623485	2.61774e-101	0.610253	0.123276	0.186529	0.181645	3.234e-82	1.51415e-05	0.157526
C0029531	Other cataract	18	0.62437	0.560602	0.560776	1.66919e-76	0.897014	0.204208	0.120494	0.120069	1.12393e-95	0.521247	0.136848
C0020676	Hypothyroidism	20	0	0.546943	0.74166	3.8699e-182	6.34391e-111	0	0.0818808	0.249406	3.06467e-128	2.52326e-109	0.0941658
