# Supplementary material for: InTiCAR: Network-based identification of significant inter-tissue communicators for autoimmune diseases
Source: Comput Struct Biotechnol J. 2025 Jan 10;27:333–45. doi: 10.1016/j.csbj.2025.01.003 (PMC11782887; doi:10.1016/j.csbj.2025.01.003)
Supplement: MMC 5 — Disease-specific-ITCs. A collection of disease-specific ITCs, with an additional column to indicate whether the ITCs are available in UKB-PPP. [file mmc14.zip]

Archive with 52 entries (52 files):
- C0005684-Malignant_neoplasm_of_bladder-ITCs.csv
- C0006142-Malignant_neoplasms_of_breast_(c50)-ITCs.csv
- C0006826-Malignant_neoplasm_without_specification_of_site-ITCs.csv
- C0007193-Congestive_cardiomyopathy-ITCs.csv
- C0007570-Coeliac_disease-ITCs.csv
- C0007785-Cerebral_infarction-ITCs.csv
- C0009324-Ulcerative_colitis-ITCs.csv
- C0010054-Cardiac_sclerosis-ITCs.csv
- C0011849-Diabetes_mellitus_(e08-e13)-ITCs.csv
- C0011854-Type_1_diabetes_mellitus-ITCs.csv
- C0011860-Type_2_diabetes_mellitus-ITCs.csv
- C0013295-Duodenum_ulcer_(peptic)-ITCs.csv
- C0014175-Endometriosis-ITCs.csv
- C0014544-Epilepsy-ITCs.csv
- C0014868-Esophagitis-ITCs.csv
- C0017601-Glaucoma_(h40-h42)-ITCs.csv
- C0018099-Gout-ITCs.csv
- C0019360-Zoster_[herpes_zoster]-ITCs.csv
- C0020473-Hyperlipidaemia-ITCs.csv
- C0020676-Hypothyroidism-ITCs.csv
- C0022104-Spastic_colon-ITCs.csv
- C0022661-Chronic_renal_disease-ITCs.csv
- C0024117-Chronic_obstructive_pulmonary_disease-ITCs.csv
- C0024141-Systemic_lupus_erythematosus-ITCs.csv
- C0024624-Malignant_neoplasm_of_upper_lobe,_bronchus_or_lung-ITCs.csv
- C0026764-Medullary_plasmacytoma-ITCs.csv
- C0026769-Generalized_multiple_sclerosis-ITCs.csv
- C0029531-Other_cataract-ITCs.csv
- C0030567-Paralysis_agitans-ITCs.csv
- C0033860-Psoriasis-ITCs.csv
- C0036341-Schizophrenia-ITCs.csv
- C0040034-Thrombocytopenia-ITCs.csv
- C0042133-Leiomyoma_of_uterus-ITCs.csv
- C0085084-Motor_neuron_disease-ITCs.csv
- C0149931-Migraine-ITCs.csv
- C0151779-Malignant_melanoma_of_skin-ITCs.csv
- C0152171-Primary_pulmonary_hypertension-ITCs.csv
- C0153415-Malignant_neoplasm_of_lower_third_of_oesophagus-ITCs.csv
- C0153443-Malignant_neoplasm_of_rectosigmoid_(colon)-ITCs.csv
- C0153492-Malignant_neoplasm_of_lower_lobe,_bronchus_or_lung-ITCs.csv
- C0153574-Malignant_neoplasm_of_corpus_uteri-ITCs.csv
- C0264694-Chronic_ischemic_heart_disease-ITCs.csv
- C0348343-Malignant_neoplasm_of_unspecified_part_of_bronchus_or_lung-ITCs.csv
- C0376358-Malignant_neoplasm_of_prostate-ITCs.csv
- C0409974-Lupus_erythematosus_nos-ITCs.csv
- C0494158-Malignant_neoplasm_of_kidney,_except_renal_pelvis-ITCs.csv
- C0878544-Myocardiopathy-ITCs.csv
- C1140680-Malignant_neoplasm_of_ovary-ITCs.csv
- C0002395-Alzheimer's_disease-ITCs.csv
- C0003872-Arthropathic_psoriasis-ITCs.csv
- C0003873-Rheumatoid_arthritis-ITCs.csv
- C0004096-Asthma-ITCs.csv
