# Supplementary material for: InTiCAR: Network-based identification of significant inter-tissue communicators for autoimmune diseases
Source: Comput Struct Biotechnol J. 2025 Jan 10;27:333–45. doi: 10.1016/j.csbj.2025.01.003 (PMC11782887; doi:10.1016/j.csbj.2025.01.003)
Supplement: MMC 5 — Disease-specific-ITCs. A collection of disease-specific ITCs, with an additional column to indicate whether the ITCs are available in UKB-PPP. [file mmc14.zip › C0011854-Type_1_diabetes_mellitus-ITCs.csv]

ENSG_ID	Symbol	Present_in_UKB-PPP
ENSG00000123612	ACVR1C	X
ENSG00000135074	ADAM19	X
ENSG00000114948	ADAM23	O
ENSG00000152990	ADGRA3	X
ENSG00000135298	ADGRB3	X
ENSG00000112414	ADGRG6	X
ENSG00000072071	ADGRL1	X
ENSG00000164199	ADGRV1	X
ENSG00000181915	ADO	X
ENSG00000196139	AKR1C3	X
ENSG00000122787	AKR1D1	X
ENSG00000130812	ANGPTL6	X
ENSG00000134108	ARL8B	X
ENSG00000137948	BRDT	X
ENSG00000112763	BTN2A1	O
ENSG00000186470	BTN3A2	O
ENSG00000111801	BTN3A3	X
ENSG00000000460	C1orf112	X
ENSG00000171860	C3AR1	X
ENSG00000131686	CA6	O
ENSG00000175161	CADM2	X
ENSG00000064989	CALCRL	X
ENSG00000159228	CBR1	X
ENSG00000112761	CCN6	X
ENSG00000160791	CCR5	X
ENSG00000121797	CCRL2	X
ENSG00000156535	CD109	X
ENSG00000134061	CD180	X
ENSG00000163606	CD200R1	X
ENSG00000139193	CD27	O
ENSG00000167851	CD300A	X
ENSG00000167775	CD320	X
ENSG00000013725	CD6	O
ENSG00000153283	CD96	X
ENSG00000154162	CDH12	X
ENSG00000142615	CELA2A	X
ENSG00000101204	CHRNA4	X
ENSG00000147434	CHRNA6	X
ENSG00000147432	CHRNB3	X
ENSG00000113946	CLDN16	X
ENSG00000188393	CLEC2A	X
ENSG00000110852	CLEC2B	X
ENSG00000111729	CLEC4A	X
ENSG00000112782	CLIC5	X
ENSG00000166250	CLMP	O
ENSG00000091317	CMTM6	X
ENSG00000144619	CNTN4	O
ENSG00000111799	COL12A1	X
ENSG00000204291	COL15A1	O
ENSG00000101203	COL20A1	X
ENSG00000171502	COL24A1	O
ENSG00000206561	COLQ	X
ENSG00000143162	CREG1	X
ENSG00000176390	CRLF3	X
ENSG00000163599	CTLA4	O
ENSG00000174080	CTSF	O
ENSG00000136943	CTSV	X
ENSG00000107611	CUBN	X
ENSG00000112514	CUTA	X
ENSG00000163673	DCLK3	X
ENSG00000073737	DHRS9	X
ENSG00000135960	EDAR	X
ENSG00000164307	ERAP1	X
ENSG00000023318	ERP44	O
ENSG00000177558	FAM187B	X
ENSG00000221909	FAM200A	X
ENSG00000140092	FBLN5	X
ENSG00000160856	FCRL3	X
ENSG00000109158	GABRA4	X
ENSG00000090863	GLG1	X
ENSG00000115419	GLS	X
ENSG00000148672	GLUD1	X
ENSG00000149735	GPHA2	O
ENSG00000148358	GPR107	X
ENSG00000154165	GPR15	X
ENSG00000174946	GPR171	X
ENSG00000183150	GPR19	X
ENSG00000170775	GPR37	X
ENSG00000183840	GPR39	X
ENSG00000180875	GREM2	X
ENSG00000152208	GRID2	X
ENSG00000113249	HAVCR1	O
ENSG00000196917	HCAR1	X
ENSG00000019991	HGF	O
ENSG00000109758	HGFAC	X
ENSG00000164161	HHIP	X
ENSG00000204257	HLA-DMA	X
ENSG00000204252	HLA-DOA	X
ENSG00000241106	HLA-DOB	X
ENSG00000196735	HLA-DQA1	X
ENSG00000179344	HLA-DQB1	X
ENSG00000196126	HLA-DRB1	X
ENSG00000155744	HYCC2	X
ENSG00000115267	IFIH1	X
ENSG00000143061	IGSF3	O
ENSG00000115607	IL18RAP	X
ENSG00000115598	IL1RL2	X
ENSG00000111536	IL26	X
ENSG00000134460	IL2RA	X
ENSG00000136244	IL6	O
ENSG00000254647	INS	X
ENSG00000136156	ITM2B	X
ENSG00000160593	JAML	X
ENSG00000070495	JMJD6	X
ENSG00000177301	KCNA2	X
ENSG00000177272	KCNA3	X
ENSG00000169282	KCNAB1	X
ENSG00000142687	KIAA0319L	X
ENSG00000111796	KLRB1	O
ENSG00000150045	KLRF1	O
ENSG00000256797	KLRF2	X
ENSG00000089692	LAG3	X
ENSG00000167618	LAIR2	O
ENSG00000204381	LAYN	X
ENSG00000100600	LGMN	X
ENSG00000107798	LIPA	X
ENSG00000148602	LRIT1	X
ENSG00000204033	LRIT2	X
ENSG00000120256	LRP11	X
ENSG00000173114	LRRN3	X
ENSG00000185565	LSAMP	X
ENSG00000111144	LTA4H	O
ENSG00000204428	LY6G5C	X
ENSG00000003056	M6PR	X
ENSG00000112139	MDGA1	X
ENSG00000197614	MFAP5	O
ENSG00000168404	MLKL	X
ENSG00000137674	MMP20	X
ENSG00000008516	MMP25	X
ENSG00000149573	MPZL2	X
ENSG00000160588	MPZL3	X
ENSG00000169550	MUC15	X
ENSG00000168060	NAALADL1	X
ENSG00000154654	NCAM2	O
ENSG00000130287	NCAN	O
ENSG00000184613	NELL2	O
ENSG00000087303	NID2	O
ENSG00000139574	NPFF	X
ENSG00000154358	OBSCN	X
ENSG00000126861	OMG	O
ENSG00000174944	P2RY14	X
ENSG00000170915	PAQR8	X
ENSG00000150275	PCDH15	X
ENSG00000184226	PCDH9	O
ENSG00000253953	PCDHGB4	X
ENSG00000102109	PCSK1N	X
ENSG00000115252	PDE1A	X
ENSG00000163803	PLB1	X
ENSG00000107020	PLGRKT	X
ENSG00000130300	PLVAP	X
ENSG00000221866	PLXNA4	O
ENSG00000136040	PLXNC1	X
ENSG00000204983	PRSS1	X
ENSG00000275896	PRSS2	O
ENSG00000150687	PRSS23	X
ENSG00000166450	PRTG	O
ENSG00000156471	PTDSS1	X
ENSG00000124212	PTGIS	X
ENSG00000164520	RAET1E	X
ENSG00000129667	RHBDF2	X
ENSG00000107018	RLN1	O
ENSG00000026297	RNASET2	O
ENSG00000089169	RPH3A	X
ENSG00000147655	RSPO2	X
ENSG00000133105	RXFP2	X
ENSG00000133872	SARAF	X
ENSG00000089012	SIRPG	X
ENSG00000162739	SLAMF6	X
ENSG00000070915	SLC12A3	X
ENSG00000140199	SLC12A6	X
ENSG00000118596	SLC16A7	X
ENSG00000104888	SLC17A7	X
ENSG00000106688	SLC1A1	X
ENSG00000160190	SLC37A1	X
ENSG00000178235	SLITRK1	O
ENSG00000112305	SMAP1	X
ENSG00000156395	SORCS3	X
ENSG00000164674	SYTL3	X
ENSG00000183662	TAFA1	X
ENSG00000145934	TENM2	X
ENSG00000218336	TENM3	X
ENSG00000137574	TGS1	X
ENSG00000145850	TIMD4	O
ENSG00000149488	TMC2	X
ENSG00000152558	TMEM123	X
ENSG00000174695	TMEM167A	X
ENSG00000112195	TREML2	O
ENSG00000168785	TSPAN5	X
ENSG00000188958	UTS2B	X
ENSG00000162738	VANGL2	X
ENSG00000155659	VSIG4	X
ENSG00000239779	WBP1	X
ENSG00000116729	WLS	X
ENSG00000186660	ZFP91	X
ENSG00000186075	ZPBP2	X
