# Supplementary material for: InTiCAR: Network-based identification of significant inter-tissue communicators for autoimmune diseases
Source: Comput Struct Biotechnol J. 2025 Jan 10;27:333–45. doi: 10.1016/j.csbj.2025.01.003 (PMC11782887; doi:10.1016/j.csbj.2025.01.003)
Supplement: MMC 6 — CMAP Perturbation by Disease ITCs. A collection of disease-specific ITCs perturbation (knock-down or over-expression) results for AIDs, from CMap. [file mmc15.zip]

Archive with 33 entries (31 files):
- KnockDown/
- KnockDown/Alopecia_areata-KnockDown-Perturbation_Profile.tsv
- KnockDown/Arthropathic_psoriasis-KnockDown-Perturbation_Profile.tsv
- KnockDown/Chronic_Left-sided_Ulcerative_Colitis-KnockDown-Perturbation_Profile.tsv
- KnockDown/Coeliac_disease-KnockDown-Perturbation_Profile.tsv
- KnockDown/Generalized_multiple_sclerosis-KnockDown-Perturbation_Profile.tsv
- KnockDown/IgA_nephropathy-KnockDown-Perturbation_Profile.tsv
- KnockDown/Juvenile_chronic_polyarthritis-KnockDown-Perturbation_Profile.tsv
- KnockDown/Lupus_erythematosus-KnockDown-Perturbation_Profile.tsv
- KnockDown/Membranous_nephropathy-KnockDown-Perturbation_Profile.tsv
- KnockDown/Monoarticular_juvenile_rheumatoid_arthritis-KnockDown-Perturbation_Profile.tsv
- KnockDown/Myasthenia_gravis-KnockDown-Perturbation_Profile.tsv
- KnockDown/Rheumatoid_arthritis-KnockDown-Perturbation_Profile.tsv
- KnockDown/Systemic_lupus_erythematosus-KnockDown-Perturbation_Profile.tsv
- KnockDown/Type_1_diabetes_mellitus-KnockDown-Perturbation_Profile.tsv
- KnockDown/Ulcerative_colitis-KnockDown-Perturbation_Profile.tsv
- KnockDown_Comparison_Against_Random.tsv
- OverExpression/
- OverExpression/Alopecia_areata-OverExpression-Perturbation_Profile.tsv
- OverExpression/Arthropathic_psoriasis-OverExpression-Perturbation_Profile.tsv
- OverExpression/Chronic_Left-sided_Ulcerative_Colitis-OverExpression-Perturbation_Profile.tsv
- OverExpression/Coeliac_disease-OverExpression-Perturbation_Profile.tsv
- OverExpression/Generalized_multiple_sclerosis-OverExpression-Perturbation_Profile.tsv
- OverExpression/IgA_nephropathy-OverExpression-Perturbation_Profile.tsv
- OverExpression/Juvenile_chronic_polyarthritis-OverExpression-Perturbation_Profile.tsv
- OverExpression/Lupus_erythematosus-OverExpression-Perturbation_Profile.tsv
- OverExpression/Monoarticular_juvenile_rheumatoid_arthritis-OverExpression-Perturbation_Profile.tsv
- OverExpression/Myasthenia_gravis-OverExpression-Perturbation_Profile.tsv
- OverExpression/Rheumatoid_arthritis-OverExpression-Perturbation_Profile.tsv
- OverExpression/Systemic_lupus_erythematosus-OverExpression-Perturbation_Profile.tsv
- OverExpression/Type_1_diabetes_mellitus-OverExpression-Perturbation_Profile.tsv
- OverExpression/Ulcerative_colitis-OverExpression-Perturbation_Profile.tsv
- OverExpression_Comparison_Against_Random.tsv
