# Supplementary material for: InTiCAR: Network-based identification of significant inter-tissue communicators for autoimmune diseases
Source: Comput Struct Biotechnol J. 2025 Jan 10;27:333–45. doi: 10.1016/j.csbj.2025.01.003 (PMC11782887; doi:10.1016/j.csbj.2025.01.003)
Supplement: MMC 6 — CMAP Perturbation by Disease ITCs. A collection of disease-specific ITCs perturbation (knock-down or over-expression) results for AIDs, from CMap. [file mmc15.zip › KnockDown/Alopecia_areata-KnockDown-Perturbation_Profile.tsv]

Disease-specific ITCs	Perturbation Values
IL27RA	24.554932120999997
CD247	20.792524416393753
CD4	20.6811850026425
HLA-F	20.6811850026425
IL16	20.6811850026425
ICOSLG	20.6811850026425
HLAE	20.6811850026425
HLA-G	20.6811850026425
CD8B	20.6811850026425
HLA-B	17.30477150380179
IFNA8	16.826476049274998
IFNA5	16.826476049274998
IFNA10	16.826476049274998
IFNA2	16.826476049274998
IFNA14	16.826476049274998
IFNW1	16.826476049274998
IFNA21	16.826476049274998
IFNA6	16.826476049274998
IFNA4	16.826476049274998
IFNA17	16.826476049274998
IFNA7	16.826476049274998
IFNA16	16.826476049274998
IL36A	16.674299214199998
IL36B	16.674299214199998
IL36G	16.464888287297917
LFNG	15.264415441655037
CD3E	14.886777858845834
HLA-DQB1	14.46326721696607
HLA-DOB	14.46326721696607
HLA-DPA1	14.46326721696607
HLA-DRB5	14.46326721696607
HLA-DQA2	14.46326721696607
HLA-DOA	14.46326721696607
HLA-DPB1	14.46326721696607
HLA-DQA1	14.46326721696607
HLA-DMB	14.46326721696607
CD80	13.605122553075356
LGALS9	13.378134447519997
HLA-DRA	13.025537702189997
HLA-DRB1	13.025537702189997
CD3G	12.140738255725
CD3D	12.140738255725
DLL3	11.651183460132
DLK1	11.651183460132
HLA-C	10.036865271138414
TNF	8.916238744623485
CTSS	8.67419653546875
NOS3	8.580948826458332
IL1R2	8.405011021674996
HLA-A	8.289311910068882
ERBB3	7.647154056548333
UCN2	6.773109051874999
IFNL1	6.773109051874999
TSLP	6.596615578434999
IL13RA1	6.596615578434999
IL12A	6.593171514563124
IL18RAP	6.48082275870625
IL1B	5.329916871198611
IL1F10	5.329916871198611
NOTCH4	5.020177738991894
NOTCH4.1	5.020177738991894
IL9R	4.749071982578975
MIF	4.64510965755282
LTA	4.605340659079258
IFNAR2	4.5274675318906645
PTGES3	3.986172772465415
IFNG	3.6467993568138444
LTBR	3.0752847437499997
LTA;;LTB	3.0752847437499997
IL18BP	2.9724527026249996
IL1R1;;IL1RAP	2.5225447278975
IL2	2.500800072281428
IL1RN	2.439738734741153
IL2RA	2.2563417567291664
IL15	2.2563417567291664
IL23A;;IL12B	0.8505997248479166
IL23A	0.8505997248479166
IL12RB2	0.8505997248479166
IL4	0.7417894035435706
