# Supplementary material for: InTiCAR: Network-based identification of significant inter-tissue communicators for autoimmune diseases
Source: Comput Struct Biotechnol J. 2025 Jan 10;27:333–45. doi: 10.1016/j.csbj.2025.01.003 (PMC11782887; doi:10.1016/j.csbj.2025.01.003)
Supplement: MMC 6 — CMAP Perturbation by Disease ITCs. A collection of disease-specific ITCs perturbation (knock-down or over-expression) results for AIDs, from CMap. [file mmc15.zip › KnockDown/Arthropathic_psoriasis-KnockDown-Perturbation_Profile.tsv]

Disease-specific ITCs	Perturbation Values
IL27RA	20.502818365550002
IFNW1	14.982189056691666
RORC	12.6125972871
IL27	11.18645109855
HLA-F	11.185621029003332
CD8B	11.185621029003332
HLAE	11.185621029003332
HLA-G	11.185621029003332
DLK2	9.165099200503489
HLA-B	8.897958327648569
IL21R	7.241340559325001
HLA-DPA1	6.551817593531348
HLA-DPB1	6.551817593531348
HLA-DQA2	6.551817593531348
HLA-DOA	6.551817593531348
HLA-DRB5	6.551817593531348
HLA-DOB	6.551817593531348
HLA-DMB	6.551817593531348
HLA-C	5.9940979207831235
IL15RA	5.531189111022916
IL4R	5.531189111022916
HLA-DRA	5.4078298386174986
HLA-DRB1	5.4078298386174986
HLA-A	5.214171766299238
SCGB3A1	5.140651998210201
IL9R	5.088406036399999
TNF	4.793799241603187
IL11RA	4.762130925125
IL12A	4.662147746328747
IL6	4.409302132649998
IL18BP	4.409302132649998
IL22	4.292393484120833
STAT3	3.9412674369424203
TYK2	3.8608210392162006
LIFR	3.381786872408213
CSF3R	3.381786872408213
IL6ST;;IL6R	3.381786872408213
CSF2RA	3.202745925283928
CRLF2	3.202745925283928
PTPN6	3.2007840672205785
IL1F10	3.098393069337499
IL1R1	3.098393069337499
IL10RA;;IL10RB	2.8179199465187494
CTSS	2.8179199465187494
IL37	2.7495962460124996
IL10RB	2.628352723525
IL24	2.628352723525
IL10RA	2.628352723525
IL26	2.628352723525
LTA;;LTB	2.549330306249999
LTBR	2.549330306249999
IL23A	1.3320264730572913
IL23A;;IL12B	1.3320264730572913
IL12B	1.3320264730572913
IL12RB2	1.3320264730572913
IL12RB1	1.3320264730572913
SOCS2	1.2498745951008334
IL23R	1.0040469061449993
IL5RA	1.0040469061449993
IL13RA1	1.0040469061449993
