# Supplementary material for: InTiCAR: Network-based identification of significant inter-tissue communicators for autoimmune diseases
Source: Comput Struct Biotechnol J. 2025 Jan 10;27:333–45. doi: 10.1016/j.csbj.2025.01.003 (PMC11782887; doi:10.1016/j.csbj.2025.01.003)
Supplement: MMC 6 — CMAP Perturbation by Disease ITCs. A collection of disease-specific ITCs perturbation (knock-down or over-expression) results for AIDs, from CMap. [file mmc15.zip › KnockDown/Chronic_Left-sided_Ulcerative_Colitis-KnockDown-Perturbation_Profile.tsv]

Disease-specific ITCs	Perturbation Values
RORC	17.591992877933333
IFNA21	16.651105813500003
IFNA5	16.651105813500003
IFNA4	16.651105813500003
IFNA17	16.651105813500003
IFNA10	16.651105813500003
IFNA8	16.651105813500003
IFNA14	16.651105813500003
IFNA2	16.651105813500003
IL22	11.487770314667221
DLK2	10.804648684091955
IFNL2	9.350360550458443
IL10RB	9.350360550458443
UCN2	9.350360550458443
IFNL3	9.350360550458443
IL26	9.350360550458443
IL10RA	9.350360550458443
UCN3	9.350360550458443
SCGB3A1	9.214165333316503
STAT3	9.067523988398579
ICAM1	8.371386120979999
CXCL10	5.48279085602074
PTGER4	5.002076301833333
LTA;;LTB	4.884776328666666
LTBR	4.884776328666666
TNF	3.892181823659599
IL12A	3.747369977766833
IL23R	1.6968595890769997
IL13RA1	1.6968595890769997
TNFRSF1A	1.629771707504842
IL23A;;IL12B	1.249024024302639
RIPK1	0.4974670796582008
