# Supplementary material for: InTiCAR: Network-based identification of significant inter-tissue communicators for autoimmune diseases
Source: Comput Struct Biotechnol J. 2025 Jan 10;27:333–45. doi: 10.1016/j.csbj.2025.01.003 (PMC11782887; doi:10.1016/j.csbj.2025.01.003)
Supplement: MMC 6 — CMAP Perturbation by Disease ITCs. A collection of disease-specific ITCs perturbation (knock-down or over-expression) results for AIDs, from CMap. [file mmc15.zip › KnockDown/Coeliac_disease-KnockDown-Perturbation_Profile.tsv]

Disease-specific ITCs	Perturbation Values
IL27RA	25.790091865125
CD247	23.495338094785
CD4	19.736068761518336
HLA-F	19.736068761518336
PDCD1	19.736068761518336
IL16	19.736068761518336
CD8B	19.736068761518336
ICOSLG	19.736068761518336
RORC	18.583192657999998
IFNA13	15.712150397708333
IFNA1	15.712150397708333
CD3E	15.680445137615
DLK1	15.098197634665834
DLL1	15.098197634665834
IL27	14.336041504875
EBI3	14.336041504875
HLA-DOB	13.80650146859746
HLA-DQA2	13.80650146859746
HLA-DQB1	13.80650146859746
HLA-DPA1	13.80650146859746
HLA-DPB1	13.80650146859746
HLA-DQA1	13.80650146859746
HLA-DMB	13.80650146859746
HLA-DRB5	13.80650146859746
HLA-DOA	13.80650146859746
CD3D	12.406507138797501
CD3G	12.406507138797501
HLA-C	12.171373754041296
HLA-DRB1	12.07675382338325
HLA-DRA	12.07675382338325
IL21R	10.7325919013125
CXCL12	10.458223370995402
IL18	8.314115525058124
IL37	8.314115525058124
IL18RAP	8.314115525058124
IL18R1	8.314115525058124
CTSS	7.782548805911249
CXCL8	7.580479087274999
IL12A	7.421840438414685
IL15RA	7.348630522744581
IL4R	7.348630522744581
CXCL10	7.192863841673332
TYK2	7.1627641455129005
CD40LG	6.589435867575
CXCL1	6.256323646461475
PRKD2	6.196989080316666
JAK3	4.8249377413651375
IL1R1	4.434734948528331
PTGES3	3.8551362981599997
PTGER1	3.8551362981599997
CXCR4	3.8551362981599997
CXCL14	3.8551362981599997
STAT6	3.746550314190801
IL4	3.575912423505785
IL21	3.575912423505785
IL2RB	3.3356940284441667
JAK2	2.856898747382231
ETV5	2.165670647594269
S100A4	2.165670647594269
IL12RB2	2.0144366587189575
IL12B	2.0144366587189575
IL23A;;IL12B	2.0144366587189575
IL12RB1	2.0144366587189575
FLT3LG	1.5199224255208337
IL2RA	0.8076507222185415
IL9	0.8076507222185415
IL2RG	0.8076507222185415
IL7	0.8076507222185415
IL15	0.8076507222185415
SOCS2	0.18154443906937415
IL2	0.0683144958997913
