# Supplementary material for: InTiCAR: Network-based identification of significant inter-tissue communicators for autoimmune diseases
Source: Comput Struct Biotechnol J. 2025 Jan 10;27:333–45. doi: 10.1016/j.csbj.2025.01.003 (PMC11782887; doi:10.1016/j.csbj.2025.01.003)
Supplement: MMC 6 — CMAP Perturbation by Disease ITCs. A collection of disease-specific ITCs perturbation (knock-down or over-expression) results for AIDs, from CMap. [file mmc15.zip › KnockDown/Generalized_multiple_sclerosis-KnockDown-Perturbation_Profile.tsv]

Disease-specific ITCs	Perturbation Values
HLA-F	34.25951335190333
SRC	32.4209135219125
IFNA21	30.977864729775
IFNA7	30.977864729775
IFNA16	30.977864729775
IFNK	30.977864729775
IFNA5	30.977864729775
IFNA6	30.977864729775
IFNA8	30.977864729775
IFNA14	30.977864729775
IFNW1	30.977864729775
IFNA17	30.977864729775
IFNA10	30.977864729775
IFNA2	30.977864729775
IL36G	29.73191991325208
LIPA	28.49360181485
RORC	28.49360181485
RGMA	28.460964182550498
PPARG	26.669712702009285
DLL3	26.263204737336537
HLA-DRB5	25.52146933186922
HLA-DOA	25.52146933186922
HLA-DMB	25.52146933186922
HLA-DPB1	25.52146933186922
HLA-DPA1	25.52146933186922
HLA-DOB	25.52146933186922
SULT1A1	23.460550211705257
ESR1	22.776572535476788
HLA-DRB1	22.708407869363935
TNF	18.31944894757827
CTSS	17.061369467494746
IL37	14.50821493690625
IL18RAP	14.50821493690625
TLR4	14.18760153432094
ANGPTL2	14.18760153432094
HSD17B3	13.397615466191667
IL7R	10.979014395246077
TNFSF13	10.858655654708414
IFNAR2	10.603651179358106
DHCR7	10.463967886045829
NCAM2	10.157382249575331
IFNG	8.925270886732925
IFNB1	7.229474668919213
TNFRSF1A	5.940675480883552
PRL	5.873334926417142
CD40	5.66222969803
CSF2RA	4.930042633132677
LTA;;LTB	2.4281739360825005
LTBR	2.4281739360825005
PNMT	1.33552482167875
IL2RA	1.1098646497312494
IL7	1.1098646497312494
IL2	0.5495678241706847
