# Supplementary material for: InTiCAR: Network-based identification of significant inter-tissue communicators for autoimmune diseases
Source: Comput Struct Biotechnol J. 2025 Jan 10;27:333–45. doi: 10.1016/j.csbj.2025.01.003 (PMC11782887; doi:10.1016/j.csbj.2025.01.003)
Supplement: MMC 6 — CMAP Perturbation by Disease ITCs. A collection of disease-specific ITCs perturbation (knock-down or over-expression) results for AIDs, from CMap. [file mmc15.zip › KnockDown/IgA_nephropathy-KnockDown-Perturbation_Profile.tsv]

Disease-specific ITCs	Perturbation Values
CD247	11.869677466166667
CD4	9.335399902255554
CEACAM5	9.335399902255554
PIP	9.335399902255554
CD8B	9.335399902255554
HLA-F	9.335399902255554
HLA-G	9.335399902255554
HLAE	9.335399902255554
IL36G	8.463875170759998
CD3E	7.617676740244444
HLA-B	7.4919306590714285
HSD17B12	7.2801302399333325
DHCR7	6.972159401327778
INHBE	6.759407238492856
HLA-DOA	6.7256071089989415
HLA-DQB1	6.7256071089989415
HLA-DPB1	6.7256071089989415
HLA-DRB5	6.7256071089989415
HLA-DQA2	6.7256071089989415
HLA-DOB	6.7256071089989415
HLA-DPA1	6.7256071089989415
HLA-DMB	6.7256071089989415
HLA-DQA1	6.7256071089989415
INHBB	5.881971360980987
HLA-DRB1	5.837956784903334
HLA-DRA	5.837956784903334
CD3D	4.620924027866666
CD3G	4.620924027866666
CTSS	3.697007497991666
CLEC11A	3.6372723488
HLA-A	3.263603170564382
HLA-C	3.2275840788289734
DLK2	3.1913503851078393
LRRC4B	3.019277473999285
KMT2E	1.2074579158888887
TNFRSF13C	0.8863247116
STAT3	0.8841000933489427
FGL1	0.8032036471444443
