# Supplementary material for: InTiCAR: Network-based identification of significant inter-tissue communicators for autoimmune diseases
Source: Comput Struct Biotechnol J. 2025 Jan 10;27:333–45. doi: 10.1016/j.csbj.2025.01.003 (PMC11782887; doi:10.1016/j.csbj.2025.01.003)
Supplement: MMC 6 — CMAP Perturbation by Disease ITCs. A collection of disease-specific ITCs perturbation (knock-down or over-expression) results for AIDs, from CMap. [file mmc15.zip › KnockDown/Juvenile_chronic_polyarthritis-KnockDown-Perturbation_Profile.tsv]

Disease-specific ITCs	Perturbation Values
CD247	8.446103638046251
CD8B	7.664980803909999
HLA-F	7.664980803909999
HLA-G	7.664980803909999
HLA-B	6.604673962543213
HLA-DQB1	4.634801593425396
HLA-DOB	4.634801593425396
HLA-DQA2	4.634801593425396
HLA-DPA1	4.634801593425396
HLA-DPB1	4.634801593425396
HLA-DOA	4.634801593425396
HLA-DRB5	4.634801593425396
HLA-DQA1	4.634801593425396
HLA-DMB	4.634801593425396
HLA-DRB1	4.24408656867875
BMP3	4.122285793119495
HLA-C	3.798006357392091
TNF	3.305505378259204
HLA-A	3.0897333763310466
DHCR7	2.698853572294166
IL18RAP	2.429795587143749
NPTN	2.318448790888333
CTSS	2.0515727562124995
IL10RA;;IL10RB	2.0515727562124995
SEMA6D	1.8962946232499993
LTA;;LTB	1.891881596699999
LRFN5	1.7088317224299994
IL6	1.6586564391874996
FSTL5	1.6586564391874996
ALKAL1	1.5743923629845233
HSD17B3	1.4238335103333328
IL9R	1.3197434532397727
TYK2	1.2445759716118763
NCAM2	1.1840184493439576
KMT2E	0.8602803317708336
IL2RA	0.7369000531041657
IL6ST;;IL6R	0.44926644608892846
MIF	0.25331198939604094
FAS	0.1352934414110418
CRLF2	0.08177259615357144
IL2RB	0.028507272706249875
