# Supplementary material for: InTiCAR: Network-based identification of significant inter-tissue communicators for autoimmune diseases
Source: Comput Struct Biotechnol J. 2025 Jan 10;27:333–45. doi: 10.1016/j.csbj.2025.01.003 (PMC11782887; doi:10.1016/j.csbj.2025.01.003)
Supplement: MMC 6 — CMAP Perturbation by Disease ITCs. A collection of disease-specific ITCs perturbation (knock-down or over-expression) results for AIDs, from CMap. [file mmc15.zip › KnockDown/Lupus_erythematosus-KnockDown-Perturbation_Profile.tsv]

Disease-specific ITCs	Perturbation Values
IL27RA	19.16563968575
CD28	16.048769969229166
HLA-F	16.048769969229166
ICOSLG	16.048769969229166
PDCD1	16.048769969229166
RORC	14.882007872700001
IL36G	12.952251823429167
IFNA14	12.60928413245
IFNA16	12.60928413245
IFNA5	12.60928413245
IFNA1	12.60928413245
IFNAR1	12.60928413245
IFNA7	12.60928413245
IFNA21	12.60928413245
IFNK	12.60928413245
IFNA8	12.60928413245
IFNA6	12.60928413245
IFNA2	12.60928413245
IFNA13	12.60928413245
IFNA17	12.60928413245
IFNA4	12.60928413245
IFNA10	12.60928413245
IFNE	12.60928413245
IFNW1	12.60928413245
HLA-DRB5	11.296030110151785
HLA-DQA1	11.296030110151785
HLA-DMB	11.296030110151785
HLA-DOA	11.296030110151785
HLA-DPA1	11.296030110151785
HLA-DPB1	11.296030110151785
HLA-DOB	11.296030110151785
HLA-DQA2	11.296030110151785
HLA-DQB1	11.296030110151785
HLA-DRA	10.059565331750001
IL27	9.465936868050001
LGALS9	8.790275360502033
TNF	8.782337973059583
GDF9	8.186602208072449
S100A9	7.139721122445078
CTSS	6.7673220253437485
IL18RAP	6.01848004453125
IFNL1	5.367104430345001
TNFSF13	4.639561346702083
TNFSF13B	4.318084838891666
IFNGR1	4.225047917189448
TSLP	3.8125648838433324
IFNAR2	2.9266570701184147
CD72	2.6732401508541663
IFNG	2.5775962066753113
MYD88	2.334862441806666
IL18BP	2.078211629059251
IL6	2.078211629059251
FSTL5	2.078211629059251
CD40LG	1.9314507362374995
CD40	1.9314507362374995
IL11RA	1.9314507362374995
IL6ST;;IL6R	1.5511133825646426
IFNB1	1.5511133825646426
IL6R	1.5310637569392855
SOCS2	1.0671677611016661
IFNGR2	0.9739061476302504
LTBR	0.8465181939999997
CD19	0.8465181939999997
LTA;;LTB	0.8465181939999997
TNFRSF13C	0.8465181939999997
IL2	0.6800581144062497
IL7	0.6772591592375
IL15	0.6772591592375
LRFN5	0.24537567467542817
