# Supplementary material for: InTiCAR: Network-based identification of significant inter-tissue communicators for autoimmune diseases
Source: Comput Struct Biotechnol J. 2025 Jan 10;27:333–45. doi: 10.1016/j.csbj.2025.01.003 (PMC11782887; doi:10.1016/j.csbj.2025.01.003)
Supplement: MMC 6 — CMAP Perturbation by Disease ITCs. A collection of disease-specific ITCs perturbation (knock-down or over-expression) results for AIDs, from CMap. [file mmc15.zip › KnockDown/Membranous_nephropathy-KnockDown-Perturbation_Profile.tsv]

Disease-specific ITCs	Perturbation Values
HLA-F	17.03491245973
ICOSLG	17.03491245973
LFNG	15.738365552655733
HLA-B	15.411147374162676
SERTAD1	14.462265230141666
LEFTY1	14.30321754144375
LEFTY2	14.30321754144375
JAG2	12.91958065015376
DLL3	12.91958065015376
HLA-DOA	12.202031041544444
HLA-DRB5	12.202031041544444
HLA-DQA1	12.202031041544444
HLA-DPA1	12.202031041544444
HLA-DPB1	12.202031041544444
HLA-DQA2	12.202031041544444
HLA-DOB	12.202031041544444
HLA-DMB	12.202031041544444
HLA-DRB1	11.087891802297664
HLA-DRA	11.087891802297664
HLA-C	10.778247180029014
GDF2	9.805231254038839
CSNK2B	9.586385048309374
TNF	8.041869785731187
NOTCH4	7.234468675839248
NOTCH4.1	7.234468675839248
IL18BP	7.194925767875
S100A1	5.6211265614172
LTB	5.076547996509373
CTSS	4.862976384321248
LTA;;LTB	4.119637817249999
LTBR	4.119637817249999
AGER	2.6679577347312504
HAPLN1	2.6679577347312504
S100A8;;S100A9	2.6679577347312504
CEACAM6	2.4248038600333324
MXRA5	2.169427886766429
LTA	2.144089187800236
