# Supplementary material for: InTiCAR: Network-based identification of significant inter-tissue communicators for autoimmune diseases
Source: Comput Struct Biotechnol J. 2025 Jan 10;27:333–45. doi: 10.1016/j.csbj.2025.01.003 (PMC11782887; doi:10.1016/j.csbj.2025.01.003)
Supplement: MMC 6 — CMAP Perturbation by Disease ITCs. A collection of disease-specific ITCs perturbation (knock-down or over-expression) results for AIDs, from CMap. [file mmc15.zip › KnockDown/Myasthenia_gravis-KnockDown-Perturbation_Profile.tsv]

Disease-specific ITCs	Perturbation Values
CD3D	3.78331621074
CD3G	3.78331621074
HLA-B	3.5988384689462856
HLA-F	3.4640986941466663
HLAE	3.4640986941466663
HLA-G	3.4640986941466663
CD8B	3.4640986941466663
CD4	3.4640986941466663
THRA	3.3344503853
IL27RA	3.2140068775999993
DLL1	3.1714183777079947
CNTN1	3.0311641482433633
IFNA13	2.9161999024000007
IFNA1	2.9161999024000007
HLA-C	2.316222791482307
HLA-DQA2	2.150074245067936
HLA-DRB5	2.150074245067936
HLA-DOA	2.150074245067936
HLA-DMB	2.150074245067936
HLA-DOB	2.150074245067936
HLA-DPB1	2.150074245067936
HLA-DPA1	2.150074245067936
HLA-DRB1	1.8851373945783334
HLA-DRA	1.8851373945783334
HLA-A	1.734958844900259
ANGPTL2	1.6008530127993326
HSPA4	1.6008530127993326
LTB	1.1988471313301665
TNFSF13B	1.0753807358733338
FLT3LG	1.07232390029
BIRC3	1.0432899384095955
RIPK1	0.9395997339808319
CTSS	0.93239646675
IL4R	0.9232625958947978
CASP8	0.8287075471033332
CD40	0.7656028220099997
IL11RA	0.7656028220099997
CD40LG	0.7656028220099997
MAP3K14	0.7127023424600003
FAS	0.66196163608228
PTGER3	0.5752196666376664
IL18	0.5179177448500002
SIGLEC9	0.5148528754408332
IL7	0.4496792423199999
IL15	0.4496792423199999
FSTL5	0.3503701276999998
LTA;;LTB	0.26953187868
LTBR	0.26953187868
TNFRSF13C	0.26953187868
CASP10	0.26953187868
ICAM1	0.18670904672999994
IL10	0.13389494464000007
