# Supplementary material for: InTiCAR: Network-based identification of significant inter-tissue communicators for autoimmune diseases
Source: Comput Struct Biotechnol J. 2025 Jan 10;27:333–45. doi: 10.1016/j.csbj.2025.01.003 (PMC11782887; doi:10.1016/j.csbj.2025.01.003)
Supplement: MMC 6 — CMAP Perturbation by Disease ITCs. A collection of disease-specific ITCs perturbation (knock-down or over-expression) results for AIDs, from CMap. [file mmc15.zip › KnockDown/Rheumatoid_arthritis-KnockDown-Perturbation_Profile.tsv]

Disease-specific ITCs	Perturbation Values
IL36RN	85.8656561979
RORC	85.8656561979
IFNA8	79.18858306952222
IFNA5	79.18858306952222
IFNA10	79.18858306952222
IFNA21	79.18858306952222
IFNA14	79.18858306952222
HLA-F	74.84395958149332
CD28	74.84395958149332
CD4	74.84395958149332
BMP3	70.84768702009595
HLA-B	65.32146133208276
SIRT1	57.18334865933142
HLA-DPB1	53.71985914550269
HLA-DRB5	53.71985914550269
HLA-DPA1	53.71985914550269
HLA-DOB	53.71985914550269
HLA-DOA	53.71985914550269
HLA-DMB	53.71985914550269
PRKCQ	52.63429056864611
NCAM2	47.85717193098405
HLA-DRB1	47.46659443218641
CD80	45.17054846287904
PIK3CA	41.01548278340526
IL1R2	39.85423190785805
TNF	39.215709443713024
CAMK2B	38.26657940516313
HLA-C	37.737435280047876
TEK	37.64577866100235
CTSS	35.33244779561083
IL10RA;;IL10RB	35.33244779561083
VEGFA	30.45878091041211
LTA	27.970533180476732
TYK2	27.659680475665645
IL6ST	27.520273599522508
IL1A	26.35347150967444
IL1B	26.35347150967444
IL1R1	26.35347150967444
IL1F10	26.35347150967444
IL12A	25.59312127728791
RIPK1	25.179471705091736
TNFSF13	25.163495784728635
CD40LG	25.116873104693333
CD40	25.116873104693333
TNFSF13B	25.035678553537778
IL10	23.22200330338866
IL18	23.136276085016664
IL37	23.136276085016664
IL18RAP	23.136276085016664
IL6	22.521220469854
SYK	22.28284327767333
TNFRSF1A	20.369640836217286
FAS	18.94519102339091
IFNG	18.52050614816313
IFNB1	18.428039743700996
TGS1	11.44100169666696
IL2	8.958448906363492
IL21	8.270830703282378
CSF2RA	7.379540201276665
IL6R	7.379540201276665
IL15	5.793575901881665
IL2RA	5.793575901881665
IL1R1;;IL1RAP	5.3043698968666675
CD19	3.948737436973334
TNFRSF13C	3.948737436973334
LTA;;LTB	3.948737436973334
LTBR	3.948737436973334
IL2RB	3.5919754161608326
IL23A;;IL12B	3.1057152767672207
IL12B	3.1057152767672207
KMT2E	2.007309690205555
PPARA	1.540574906036666
LRFN5	0.37826657844661704
