# Supplementary material for: InTiCAR: Network-based identification of significant inter-tissue communicators for autoimmune diseases
Source: Comput Struct Biotechnol J. 2025 Jan 10;27:333–45. doi: 10.1016/j.csbj.2025.01.003 (PMC11782887; doi:10.1016/j.csbj.2025.01.003)
Supplement: MMC 6 — CMAP Perturbation by Disease ITCs. A collection of disease-specific ITCs perturbation (knock-down or over-expression) results for AIDs, from CMap. [file mmc15.zip › KnockDown/Systemic_lupus_erythematosus-KnockDown-Perturbation_Profile.tsv]

Disease-specific ITCs	Perturbation Values
IL27RA	34.59514930066667
IFNA4	27.109430243000006
IFNA8	27.109430243000006
IFNA1	27.109430243000006
IFNA2	27.109430243000006
IFNA10	27.109430243000006
IFNW1	27.109430243000006
IFNA14	27.109430243000006
IFNK	27.109430243000006
IFNA16	27.109430243000006
IFNA21	27.109430243000006
IFNA5	27.109430243000006
IFNA6	27.109430243000006
IFNA13	27.109430243000006
IFNA17	27.109430243000006
IFNA7	27.109430243000006
PDCD1LG2	24.516531718322664
ICOSLG	24.516531718322664
PDCD1	24.516531718322664
CD48	24.516531718322664
S100A8	14.382961298223382
EBI3	11.747145472166666
IL27	11.747145472166666
RETN	10.870023893616667
IL12A	8.550021263715
LTA	7.655743208839964
RIPK1	6.966605199831833
TSLP	6.050317634871109
IL18RAP	5.669399195636666
IL18R1	5.669399195636666
TNFRSF1A	5.283978915195043
ALKAL2	5.032407977690474
ALKAL1	5.032407977690474
IFNGR2	4.063067825480665
CASP10	2.893329926900001
MYD88	1.3124704902377777
IL23A;;IL12B	0.7789218495844442
IL12RB2	0.7789218495844442
