# Supplementary material for: InTiCAR: Network-based identification of significant inter-tissue communicators for autoimmune diseases
Source: Comput Struct Biotechnol J. 2025 Jan 10;27:333–45. doi: 10.1016/j.csbj.2025.01.003 (PMC11782887; doi:10.1016/j.csbj.2025.01.003)
Supplement: MMC 6 — CMAP Perturbation by Disease ITCs. A collection of disease-specific ITCs perturbation (knock-down or over-expression) results for AIDs, from CMap. [file mmc15.zip › KnockDown/Type_1_diabetes_mellitus-KnockDown-Perturbation_Profile.tsv]

Disease-specific ITCs	Perturbation Values
HGF	17.326636577552083
IL6	15.452811804300001
GREM2	14.063228888141664
LIPA	13.011791496750002
ACVR1C	9.379117020275
HLA-DOA	7.552326212269046
HLA-DOB	7.552326212269046
HLA-DQB1	7.552326212269046
HLA-DQA1	7.552326212269046
AKR1D1	7.3654241921875
HLA-DRB1	6.684831759131666
IL2RA	5.951283009954999
IL26	3.927342045833332
TGS1	3.868353270523968
ZFP91	3.004625177625
INS	2.688839970276374
NCAM2	1.7043850344458333
IL18RAP	0.03908983406874944
