# Supplementary material for: InTiCAR: Network-based identification of significant inter-tissue communicators for autoimmune diseases
Source: Comput Struct Biotechnol J. 2025 Jan 10;27:333–45. doi: 10.1016/j.csbj.2025.01.003 (PMC11782887; doi:10.1016/j.csbj.2025.01.003)
Supplement: MMC 6 — CMAP Perturbation by Disease ITCs. A collection of disease-specific ITCs perturbation (knock-down or over-expression) results for AIDs, from CMap. [file mmc15.zip › KnockDown/Ulcerative_colitis-KnockDown-Perturbation_Profile.tsv]

Disease-specific ITCs	Perturbation Values
RORC	35.6183589001
IL22	24.34277482517055
IL10RB	21.560023270334664
IFNL2	21.560023270334664
UCN2	21.560023270334664
IFNL3	21.560023270334664
UCN3	21.560023270334664
IL26	21.560023270334664
IL10RA	21.560023270334664
IFNA8	17.535998026611114
IFNA14	17.535998026611114
IFNA17	17.535998026611114
IFNA4	17.535998026611114
IFNA5	17.535998026611114
IFNA2	17.535998026611114
IFNA10	17.535998026611114
IFNA21	17.535998026611114
DLK2	12.92516584433723
STAT3	11.542097092767618
CXCL10	9.790006702825554
SCGB3A1	9.427590742061946
IL23R	9.013234741597165
IL13RA1	9.013234741597165
TNF	7.191684569036589
LTA;;LTB	3.9462353741666667
LTBR	3.9462353741666667
IL23A;;IL12B	3.521365955021915
IL12A	1.065027017665333
RIPK1	1.0247648091510821
PTGER4	0.7070101579777773
ICAM1	0.4664960543050479
TNFRSF1A	0.3439574992874945
