# Supplementary material for: InTiCAR: Network-based identification of significant inter-tissue communicators for autoimmune diseases
Source: Comput Struct Biotechnol J. 2025 Jan 10;27:333–45. doi: 10.1016/j.csbj.2025.01.003 (PMC11782887; doi:10.1016/j.csbj.2025.01.003)
Supplement: MMC 6 — CMAP Perturbation by Disease ITCs. A collection of disease-specific ITCs perturbation (knock-down or over-expression) results for AIDs, from CMap. [file mmc15.zip › KnockDown_Comparison_Against_Random.tsv]

Name	Short_Name	ITC_count	(Dis/Random)_Mean	(Dis/Random)_StDev	p-value
IgA nephropathy	IN	38	3.2081376902047527	0.8144216882341416	2.012653069669281e-47
Systemic lupus erythematosus	SLE	38	2.9711472824346696	0.5947200677653102	3.3758670348884214e-55
Alopecia areata	AA	79	2.105648355922578	0.2931389513166412	2.3948785961938385e-60
Ulcerative colitis	UC	32	2.1009729746302583	0.43315422151800376	5.389039471540622e-45
Lupus erythematosus	LE	69	2.029676158839406	0.33987297756335655	1.1087443465258459e-51
Generalized multiple sclerosis	MS	53	1.845764977938102	0.30376574721893485	1.9685901589341396e-48
Membranous nephropathy	MN	37	1.7558546754234756	0.3132876458777541	4.58728312447313e-43
Chronic Left-sided Ulcerative Colitis	LUC	32	1.486381893122403	0.19258583482692918	9.33452439457088e-45
Coeliac disease	CD	71	1.2085288048906084	0.10773015381406587	2.9615940398656616e-35
Juvenile chronic polyarthritis	JCP	41	1.1466181363285906	0.20340534893436327	1.357855936853133e-10
Type 1 diabetes mellitus	T1D	18	1.145761192058162	0.2748072575981135	7.740198014045789e-07
Myasthenia gravis	MG	52	1.1220346720519787	0.15823290548315727	1.1919089473983254e-11
Arthropathic psoriasis	AP	60	1.0925555484524716	0.10176365826495991	1.2925420433512193e-14
Monoarticular juvenile rheumatoid arthritis	MJRA	41	1.0836514914428776	0.20519361400297562	9.954856097402133e-05
Rheumatoid arthritis	RA	73	0.8855411716624964	0.12412257907292415	6.884661142657741e-15
