# Supplementary material for: InTiCAR: Network-based identification of significant inter-tissue communicators for autoimmune diseases
Source: Comput Struct Biotechnol J. 2025 Jan 10;27:333–45. doi: 10.1016/j.csbj.2025.01.003 (PMC11782887; doi:10.1016/j.csbj.2025.01.003)
Supplement: MMC 6 — CMAP Perturbation by Disease ITCs. A collection of disease-specific ITCs perturbation (knock-down or over-expression) results for AIDs, from CMap. [file mmc15.zip › OverExpression/Alopecia_areata-OverExpression-Perturbation_Profile.tsv]

Disease-specific ITCs	Perturbation Values
CD4	18.538699346515553
HLA-F	18.538699346515553
CD8B	18.538699346515553
IL16	18.538699346515553
HLAE	18.538699346515553
HLA-G	18.538699346515553
ICOSLG	18.538699346515553
IL18RAP	15.07136731808333
CD80	14.764431689093094
IL12A	12.898014607363333
HLA-DPB1	11.740613424051853
HLA-DPA1	11.740613424051853
HLA-DRB5	11.740613424051853
HLA-DQA1	11.740613424051853
HLA-DQB1	11.740613424051853
HLA-DQA2	11.740613424051853
HLA-DOB	11.740613424051853
HLA-DOA	11.740613424051853
HLA-DMB	11.740613424051853
HLA-B	11.677051938371429
IL23A	11.285360077
IL12RB2	11.285360077
IL23A;;IL12B	11.285360077
HLA-DRB1	10.806862698829999
HLA-DRA	10.806862698829999
IL13RA1	10.477298648022222
TSLP	10.477298648022222
IL18BP	9.511147094399998
IL27RA	9.039927246633335
HLA-A	8.102096470418173
IL1R1;;IL1RAP	7.66949053749111
IFNG	7.566955482223845
IL15	7.561403327055554
IL2RA	7.561403327055554
UCN2	7.133679361186665
IFNL1	7.133679361186665
IL2	6.570700777202458
IL9R	6.545002575139394
IL4	6.531100008019142
LGALS9	6.393017248888666
HLA-C	5.8440805734541
CD247	5.680432692666666
CTSS	5.515898859916666
CD3E	5.024044254333333
ERBB3	4.997143250686444
IFNAR2	4.862261288423275
IL1RN	4.716918275951836
LTA	4.6722069153854155
IFNA14	4.271692058055556
IFNA17	4.271692058055556
IFNA4	4.271692058055556
IFNA7	4.271692058055556
IFNA10	4.271692058055556
IFNA16	4.271692058055556
IFNA2	4.271692058055556
IFNW1	4.271692058055556
IFNA6	4.271692058055556
IFNA21	4.271692058055556
IFNA5	4.271692058055556
IFNA8	4.271692058055556
DLK1	4.159586624999007
DLL3	4.159586624999007
IL1B	4.026648532747407
IL1F10	4.026648532747407
IL36G	3.910126514269999
LTA;;LTB	3.711267377666666
LTBR	3.711267377666666
TNF	3.3080471893251047
NOTCH4.1	2.945282946251048
NOTCH4	2.945282946251048
CD3G	2.890591911499999
CD3D	2.890591911499999
IL1R2	2.8467078248055553
MIF	2.1844074617581555
LFNG	2.0052884687715866
IL36B	1.8488744371433345
IL36A	1.8488744371433345
PTGES3	1.3193048554722218
NOS3	1.2052264405166668
