# Supplementary material for: InTiCAR: Network-based identification of significant inter-tissue communicators for autoimmune diseases
Source: Comput Struct Biotechnol J. 2025 Jan 10;27:333–45. doi: 10.1016/j.csbj.2025.01.003 (PMC11782887; doi:10.1016/j.csbj.2025.01.003)
Supplement: MMC 6 — CMAP Perturbation by Disease ITCs. A collection of disease-specific ITCs perturbation (knock-down or over-expression) results for AIDs, from CMap. [file mmc15.zip › OverExpression/Arthropathic_psoriasis-OverExpression-Perturbation_Profile.tsv]

Disease-specific ITCs	Perturbation Values
IL37	8.8274952964
RORC	6.936839562643333
IL21R	6.775512043722499
HLA-F	6.624950661948889
HLAE	6.624950661948889
CD8B	6.624950661948889
HLA-G	6.624950661948889
IL12A	5.9757586744059985
IL12RB2	5.8742039677793745
IL12B	5.8742039677793745
IL23A;;IL12B	5.8742039677793745
IL23A	5.8742039677793745
IL12RB1	5.8742039677793745
HLA-DMB	5.086625355605184
HLA-DOB	5.086625355605184
HLA-DQA2	5.086625355605184
HLA-DPA1	5.086625355605184
HLA-DRB5	5.086625355605184
HLA-DPB1	5.086625355605184
HLA-DOA	5.086625355605184
IL23R	4.897830365389222
IL13RA1	4.897830365389222
IL5RA	4.897830365389222
IL22	4.876586165146389
IL27	4.737819717234167
HLA-B	4.634572406262857
CRLF2	4.534420156897856
CSF2RA	4.534420156897856
STAT3	4.477086251722206
HLA-DRA	4.33027202428111
HLA-DRB1	4.33027202428111
IL10RA	4.076000752929223
IL10RB	4.076000752929223
IL24	4.076000752929223
IL26	4.076000752929223
SOCS2	3.946918880791388
IL11RA	3.5390916257000002
TYK2	3.287829732912099
IL10RA;;IL10RB	3.1450412177499985
CTSS	3.1450412177499985
IL18BP	3.0552200230674997
IL6	3.0552200230674997
HLA-A	2.9851489033059795
IL27RA	2.8614549096666675
IL4R	2.7567596434103243
IL15RA	2.7567596434103243
IL9R	2.5055416623721207
IL6ST;;IL6R	2.4800878470930234
CSF3R	2.4800878470930234
LIFR	2.4800878470930234
HLA-C	2.455028425248629
IL1F10	2.3542206980474067
IL1R1	2.3542206980474067
PTPN6	2.1775832724585014
IFNW1	1.2531142108999997
LTA;;LTB	1.1336402616666665
LTBR	1.1336402616666665
SCGB3A1	0.7579794134780606
TNF	0.6162367869132399
DLK2	0.32011815664563514
