# Supplementary material for: InTiCAR: Network-based identification of significant inter-tissue communicators for autoimmune diseases
Source: Comput Struct Biotechnol J. 2025 Jan 10;27:333–45. doi: 10.1016/j.csbj.2025.01.003 (PMC11782887; doi:10.1016/j.csbj.2025.01.003)
Supplement: MMC 6 — CMAP Perturbation by Disease ITCs. A collection of disease-specific ITCs perturbation (knock-down or over-expression) results for AIDs, from CMap. [file mmc15.zip › OverExpression/Chronic_Left-sided_Ulcerative_Colitis-OverExpression-Perturbation_Profile.tsv]

Disease-specific ITCs	Perturbation Values
IL10RB	8.789168030639331
UCN2	8.789168030639331
IL10RA	8.789168030639331
IL26	8.789168030639331
IFNL3	8.789168030639331
IFNL2	8.789168030639331
UCN3	8.789168030639331
IL22	8.698058763448055
RORC	7.814245209133333
LTBR	7.190567202
LTA;;LTB	7.190567202
TNF	3.3684624394093348
TNFRSF1A	3.064976607004249
DLK2	2.768508524184091
IFNA5	2.669884382055555
IFNA10	2.669884382055555
IFNA4	2.669884382055555
IFNA17	2.669884382055555
IFNA14	2.669884382055555
IFNA8	2.669884382055555
IFNA2	2.669884382055555
IFNA21	2.669884382055555
IL13RA1	2.455943300573333
IL23R	2.455943300573333
SCGB3A1	2.4241448950231015
STAT3	1.917988722190675
RIPK1	1.681464893703804
PTGER4	1.276882826816388
ICAM1	0.5201593113966663
CXCL10	0.44222532391111047
IL23A;;IL12B	0.18362895913555555
IL12A	0.14834809069444438
