# Supplementary material for: InTiCAR: Network-based identification of significant inter-tissue communicators for autoimmune diseases
Source: Comput Struct Biotechnol J. 2025 Jan 10;27:333–45. doi: 10.1016/j.csbj.2025.01.003 (PMC11782887; doi:10.1016/j.csbj.2025.01.003)
Supplement: MMC 6 — CMAP Perturbation by Disease ITCs. A collection of disease-specific ITCs perturbation (knock-down or over-expression) results for AIDs, from CMap. [file mmc15.zip › OverExpression/Coeliac_disease-OverExpression-Perturbation_Profile.tsv]

Disease-specific ITCs	Perturbation Values
IL18R1	22.9095422795125
IL18	22.9095422795125
IL37	22.9095422795125
IL18RAP	22.9095422795125
CXCL10	16.73261411421305
IL2RB	12.332341388508333
FLT3LG	11.779806673041666
CD4	11.638478112006498
HLA-F	11.638478112006498
PDCD1	11.638478112006498
IL16	11.638478112006498
CD8B	11.638478112006498
ICOSLG	11.638478112006498
IL12A	11.502545059237624
IL12RB1	11.155866526485417
IL23A;;IL12B	11.155866526485417
IL12B	11.155866526485417
IL12RB2	11.155866526485417
IL27RA	9.7029005982925
JAK2	9.5579644956633
RORC	9.135567477424999
IL21	8.77304944527857
IL4	8.77304944527857
IL27	8.69574013848375
EBI3	8.69574013848375
IL15	8.694474537708333
IL7	8.694474537708333
IL2RG	8.694474537708333
IL9	8.694474537708333
IL2RA	8.694474537708333
SOCS2	8.553008567908332
ETV5	8.426715533134374
S100A4	8.426715533134374
IL21R	8.41207357805
HLA-DRB5	8.367367393371069
HLA-DQB1	8.367367393371069
HLA-DQA1	8.367367393371069
HLA-DMB	8.367367393371069
HLA-DOB	8.367367393371069
HLA-DOA	8.367367393371069
HLA-DQA2	8.367367393371069
HLA-DPA1	8.367367393371069
HLA-DPB1	8.367367393371069
IL2	8.102328129438243
JAK3	7.903919762268331
HLA-DRA	7.7323791319638735
HLA-DRB1	7.7323791319638735
STAT6	7.410258523984221
IL4R	6.279978822389859
IL15RA	6.279978822389859
CXCL12	5.273028369981993
TYK2	5.250742317080355
HLA-C	4.86722176486172
CTSS	4.6183012008625
IL1R1	3.9234897270840268
IFNA1	3.6005181847674996
IFNA13	3.6005181847674996
DLK1	3.0422727855987954
DLL1	3.0422727855987954
CD3G	3.0083644510125005
CD3D	3.0083644510125005
CD247	2.6451078129875
CD3E	2.427442965908333
CXCL8	1.9854987080374993
CD40LG	1.1450761706874997
CXCL1	1.0387991388474325
PRKD2	0.3516961294117844
CXCL14	0.16178524844208353
CXCR4	0.16178524844208353
PTGES3	0.16178524844208353
PTGER1	0.16178524844208353
