# Supplementary material for: InTiCAR: Network-based identification of significant inter-tissue communicators for autoimmune diseases
Source: Comput Struct Biotechnol J. 2025 Jan 10;27:333–45. doi: 10.1016/j.csbj.2025.01.003 (PMC11782887; doi:10.1016/j.csbj.2025.01.003)
Supplement: MMC 6 — CMAP Perturbation by Disease ITCs. A collection of disease-specific ITCs perturbation (knock-down or over-expression) results for AIDs, from CMap. [file mmc15.zip › OverExpression/Generalized_multiple_sclerosis-OverExpression-Perturbation_Profile.tsv]

Disease-specific ITCs	Perturbation Values
HLA-F	36.57980998250178
IL18RAP	28.318432032088324
IL37	28.318432032088324
HSD17B3	24.920072561266668
ANGPTL2	24.65662435134593
TLR4	24.65662435134593
PPARG	22.65210314902333
SULT1A1	16.287532151802587
HLA-DMB	14.75394292774455
HLA-DOB	14.75394292774455
HLA-DPA1	14.75394292774455
HLA-DPB1	14.75394292774455
HLA-DOA	14.75394292774455
HLA-DRB5	14.75394292774455
PRL	13.823649380453212
HLA-DRB1	12.643668260433664
IFNAR2	11.05015811745595
IFNG	10.86869207090769
TNFSF13	10.775743272460833
IL7R	9.885503473675753
CSF2RA	9.252958435995236
IFNB1	9.039974282129997
IL2RA	8.724519411416665
IL7	8.724519411416665
SRC	8.578688485306111
RGMA	8.211146657042221
CD40	7.498689560666661
IL2	7.275724731093448
IFNA10	7.013443428533332
IFNW1	7.013443428533332
IFNA14	7.013443428533332
IFNA6	7.013443428533332
IFNA2	7.013443428533332
IFNA8	7.013443428533332
IFNK	7.013443428533332
IFNA16	7.013443428533332
IFNA5	7.013443428533332
IFNA17	7.013443428533332
IFNA21	7.013443428533332
IFNA7	7.013443428533332
PNMT	6.664136273952778
DLL3	6.49067293515142
TNF	6.081778296859085
DHCR7	5.169782038787775
CTSS	4.476465206491665
TNFRSF1A	4.41391832814687
LIPA	4.296125252366667
RORC	4.296125252366667
IL36G	4.186051258308334
LTA;;LTB	3.6746760173333333
LTBR	3.6746760173333333
ESR1	3.3032480859169637
NCAM2	0.23451277089666636
