# Supplementary material for: InTiCAR: Network-based identification of significant inter-tissue communicators for autoimmune diseases
Source: Comput Struct Biotechnol J. 2025 Jan 10;27:333–45. doi: 10.1016/j.csbj.2025.01.003 (PMC11782887; doi:10.1016/j.csbj.2025.01.003)
Supplement: MMC 6 — CMAP Perturbation by Disease ITCs. A collection of disease-specific ITCs perturbation (knock-down or over-expression) results for AIDs, from CMap. [file mmc15.zip › OverExpression/IgA_nephropathy-OverExpression-Perturbation_Profile.tsv]

Disease-specific ITCs	Perturbation Values
CD8B	6.391141901425001
CEACAM5	6.391141901425001
HLA-F	6.391141901425001
HLA-G	6.391141901425001
PIP	6.391141901425001
HLAE	6.391141901425001
CD4	6.391141901425001
HLA-DQB1	3.986961085102778
HLA-DOB	3.986961085102778
HLA-DQA2	3.986961085102778
HLA-DPA1	3.986961085102778
HLA-DPB1	3.986961085102778
HLA-DOA	3.986961085102778
HLA-DRB5	3.986961085102778
HLA-DQA1	3.986961085102778
HLA-DMB	3.986961085102778
KMT2E	3.9692515064483334
HLA-B	3.8194113864507124
HLA-DRB1	3.3538091324447916
HLA-DRA	3.3538091324447916
STAT3	2.9764120706012207
HSD17B12	2.7139477548999995
CD247	2.6193819258749995
HLA-A	2.5816455405798795
IL36G	2.530363562339583
CTSS	2.080147281325
CD3D	1.7302674208749993
CD3G	1.7302674208749993
INHBB	1.5979182437821973
CD3E	1.55492612875
DLK2	1.5282120699918107
LRRC4B	1.3477693746505348
DHCR7	1.1233457067604162
FGL1	1.0370076529124999
TNFRSF13C	0.5739854654999997
INHBE	0.40437390097351167
HLA-C	0.2572587921533172
CLEC11A	0.22730820458750006
