# Supplementary material for: InTiCAR: Network-based identification of significant inter-tissue communicators for autoimmune diseases
Source: Comput Struct Biotechnol J. 2025 Jan 10;27:333–45. doi: 10.1016/j.csbj.2025.01.003 (PMC11782887; doi:10.1016/j.csbj.2025.01.003)
Supplement: MMC 6 — CMAP Perturbation by Disease ITCs. A collection of disease-specific ITCs perturbation (knock-down or over-expression) results for AIDs, from CMap. [file mmc15.zip › OverExpression/Juvenile_chronic_polyarthritis-OverExpression-Perturbation_Profile.tsv]

Disease-specific ITCs	Perturbation Values
IL18RAP	6.5334473545
CD8B	4.757996728824443
HLA-F	4.757996728824443
HLA-G	4.757996728824443
HSD17B3	4.663632134755556
SEMA6D	4.187997142066667
ALKAL1	4.061380645859047
HLA-DQB1	3.81472349584074
HLA-DOB	3.81472349584074
HLA-DQA2	3.81472349584074
HLA-DPA1	3.81472349584074
HLA-DPB1	3.81472349584074
HLA-DOA	3.81472349584074
HLA-DRB5	3.81472349584074
HLA-DQA1	3.81472349584074
HLA-DMB	3.81472349584074
BMP3	3.69756248645238
IL2RA	3.64370238774111
FSTL5	3.6393779163
IL6	3.6393779163
HLA-DRB1	3.425911140678888
HLA-B	3.4115554393952374
NPTN	3.3842473834537774
NCAM2	3.2651236101944447
CTSS	2.757938495416666
IL10RA;;IL10RB	2.757938495416666
TYK2	2.4172901663245923
IL2RB	2.387185661952777
KMT2E	2.3244947375698417
CRLF2	2.2610071404447614
DHCR7	2.1664511660166665
HLA-A	1.846436165422428
MIF	1.748868851563889
CD247	1.5110648817833334
LTA;;LTB	1.2871584206666666
HLA-C	1.2423529469232728
LRFN5	1.2115478136783333
TNF	0.909794518527455
IL6ST;;IL6R	0.3768100403056196
FAS	0.20059927821041607
IL9R	0.13327452239818194
