# Supplementary material for: InTiCAR: Network-based identification of significant inter-tissue communicators for autoimmune diseases
Source: Comput Struct Biotechnol J. 2025 Jan 10;27:333–45. doi: 10.1016/j.csbj.2025.01.003 (PMC11782887; doi:10.1016/j.csbj.2025.01.003)
Supplement: MMC 6 — CMAP Perturbation by Disease ITCs. A collection of disease-specific ITCs perturbation (knock-down or over-expression) results for AIDs, from CMap. [file mmc15.zip › OverExpression/Lupus_erythematosus-OverExpression-Perturbation_Profile.tsv]

Disease-specific ITCs	Perturbation Values
HLA-F	13.184791890333333
CD28	13.184791890333333
PDCD1	13.184791890333333
ICOSLG	13.184791890333333
IL18RAP	12.913521591062501
IL15	5.768640229770831
IL7	5.768640229770831
LGALS9	5.6574276583425
MYD88	5.535618761020833
S100A9	5.2879282040172795
HLA-DPB1	5.134839250595154
HLA-DPA1	5.134839250595154
HLA-DOA	5.134839250595154
HLA-DRB5	5.134839250595154
HLA-DQA1	5.134839250595154
HLA-DQA2	5.134839250595154
HLA-DQB1	5.134839250595154
HLA-DOB	5.134839250595154
HLA-DMB	5.134839250595154
IL2	4.959100792822319
TSLP	4.760580835134999
SOCS2	4.630208302583332
IFNGR1	4.566827762768434
CD40LG	4.216605166799999
CD40	4.216605166799999
IL11RA	4.216605166799999
HLA-DRA	4.069095012221799
IL6R	3.7882556400999996
IFNG	3.6578913778717306
TNFSF13	3.6373451281414577
CD19	3.0849247609250003
TNFRSF13C	3.0849247609250003
LTBR	3.0849247609250003
LTA;;LTB	3.0849247609250003
IFNGR2	3.0572383389941655
IFNAR2	2.833754984302379
GDF9	2.7527514845811734
IFNB1	2.3296290653574996
IL6ST;;IL6R	2.3296290653574996
TNFSF13B	2.262477178758333
CTSS	2.024271067825187
IL27RA	2.0217959197749997
IFNA4	1.3229481445833335
IFNA13	1.3229481445833335
IFNA14	1.3229481445833335
IFNA5	1.3229481445833335
IFNA16	1.3229481445833335
IFNA7	1.3229481445833335
IFNK	1.3229481445833335
IFNA6	1.3229481445833335
IFNA1	1.3229481445833335
IFNA8	1.3229481445833335
IFNA21	1.3229481445833335
IFNA2	1.3229481445833335
IFNA10	1.3229481445833335
IFNE	1.3229481445833335
IFNAR1	1.3229481445833335
IFNW1	1.3229481445833335
IFNA17	1.3229481445833335
IFNL1	1.3030757861651492
IL36G	1.2270662793750007
IL27	1.1361393254999992
LRFN5	1.0675054815237173
TNF	0.9438414016190089
RORC	0.9394206837499994
FSTL5	0.15525555907499972
IL6	0.15525555907499972
IL18BP	0.15525555907499972
CD72	0.14131042453541692
