# Supplementary material for: InTiCAR: Network-based identification of significant inter-tissue communicators for autoimmune diseases
Source: Comput Struct Biotechnol J. 2025 Jan 10;27:333–45. doi: 10.1016/j.csbj.2025.01.003 (PMC11782887; doi:10.1016/j.csbj.2025.01.003)
Supplement: MMC 6 — CMAP Perturbation by Disease ITCs. A collection of disease-specific ITCs perturbation (knock-down or over-expression) results for AIDs, from CMap. [file mmc15.zip › OverExpression/Myasthenia_gravis-OverExpression-Perturbation_Profile.tsv]

Disease-specific ITCs	Perturbation Values
FLT3LG	5.744526634261112
FSTL5	3.5185305953999997
HLAE	3.270053784422222
CD4	3.270053784422222
CD8B	3.270053784422222
HLA-F	3.270053784422222
HLA-G	3.270053784422222
IL18	2.843657920983334
IL7	2.3272644231583324
IL15	2.3272644231583324
HLA-B	2.0698081599469047
HSPA4	2.0444094258887033
ANGPTL2	2.0444094258887033
HLA-A	1.9760377886212577
ICAM1	1.7949662455088087
HLA-DMB	1.7634314085137563
HLA-DOA	1.7634314085137563
HLA-DQA2	1.7634314085137563
HLA-DRB5	1.7634314085137563
HLA-DPB1	1.7634314085137563
HLA-DPA1	1.7634314085137563
HLA-DOB	1.7634314085137563
SIGLEC9	1.7620241456129633
CNTN1	1.608191078654988
DLL1	1.490968501655562
HLA-DRA	1.4817766968555552
HLA-DRB1	1.4817766968555552
CD40	1.4349234051166668
IL11RA	1.4349234051166668
CD40LG	1.4349234051166668
IL27RA	1.4279284266666663
IL4R	1.4214886327748315
HLA-C	1.3345974840262786
IL10	1.1183430543488888
IFNA1	1.108596187777778
IFNA13	1.108596187777778
CD3D	0.6448726694749997
CD3G	0.6448726694749997
TNFSF13B	0.5845885911722218
LTA;;LTB	0.5337125767833328
CASP10	0.5337125767833328
TNFRSF13C	0.5337125767833328
LTBR	0.5337125767833328
LTB	0.5185503557652781
PTGER3	0.38684443371194444
CTSS	0.3548385369805552
CASP8	0.3380204938875003
BIRC3	0.33528889605158185
RIPK1	0.30600082723553645
MAP3K14	0.29118422996666704
FAS	0.2885636005523167
THRA	0.12824267347500018
