# Supplementary material for: InTiCAR: Network-based identification of significant inter-tissue communicators for autoimmune diseases
Source: Comput Struct Biotechnol J. 2025 Jan 10;27:333–45. doi: 10.1016/j.csbj.2025.01.003 (PMC11782887; doi:10.1016/j.csbj.2025.01.003)
Supplement: MMC 6 — CMAP Perturbation by Disease ITCs. A collection of disease-specific ITCs perturbation (knock-down or over-expression) results for AIDs, from CMap. [file mmc15.zip › OverExpression/Rheumatoid_arthritis-OverExpression-Perturbation_Profile.tsv]

Disease-specific ITCs	Perturbation Values
CD4	86.38181726053442
HLA-F	86.38181726053442
CD28	86.38181726053442
PRKCQ	75.13733635145795
IL18RAP	71.50598558444166
IL37	71.50598558444166
IL18	71.50598558444166
CD80	64.80728301062419
HLA-B	54.26550850388947
IL12A	51.89423043213551
IL2RB	46.076836897608
IL1R1;;IL1RAP	44.291760251552994
KMT2E	38.60473502042619
IL23A;;IL12B	38.41327819600505
IL12B	38.41327819600505
HLA-DOA	33.18566410380063
HLA-DPB1	33.18566410380063
HLA-DPA1	33.18566410380063
HLA-DOB	33.18566410380063
HLA-DRB5	33.18566410380063
HLA-DMB	33.18566410380063
SYK	30.90865328517999
SIRT1	29.59229550191062
HLA-DRB1	28.68560341066393
HLA-C	27.721759207279835
TNFSF13	26.470743169423663
IL6ST	25.743779340175994
IFNG	25.543957061709627
IL2RA	25.139393801886996
IL15	25.139393801886996
CSF2RA	23.35309393102695
IL6R	23.35309393102695
IFNB1	21.961288963825528
IL21	21.324069613369808
IL2	20.33994797472576
VEGFA	20.31364618873845
IFNA10	19.641743467199998
IFNA14	19.641743467199998
IFNA5	19.641743467199998
IFNA21	19.641743467199998
IFNA8	19.641743467199998
IL1R2	16.85706475557111
LTA	16.13318703829801
TYK2	15.491431180949931
IL10	15.394314717172662
CTSS	15.276241472121665
IL10RA;;IL10RB	15.276241472121665
BMP3	14.812564685577577
CD40LG	13.535868467669996
CD40	13.535868467669996
TNF	13.431627296415362
IL1R1	13.018516270024628
IL1F10	13.018516270024628
IL1B	13.018516270024628
IL1A	13.018516270024628
PIK3CA	12.910742972535767
TGS1	12.579210176977602
TNFRSF1A	12.289116197008184
TEK	11.21647799803054
FAS	10.654304515745691
RIPK1	9.819226454483143
CAMK2B	7.985985237005751
LRFN5	7.340665148549664
LTBR	7.026100459153335
TNFRSF13C	7.026100459153335
LTA;;LTB	7.026100459153335
CD19	7.026100459153335
NCAM2	5.090891442125001
PPARA	4.444211041135332
IL6	2.4441632959716646
IL36RN	1.5678755177333326
RORC	1.5678755177333326
TNFSF13B	0.2683471970200002
