# Supplementary material for: InTiCAR: Network-based identification of significant inter-tissue communicators for autoimmune diseases
Source: Comput Struct Biotechnol J. 2025 Jan 10;27:333–45. doi: 10.1016/j.csbj.2025.01.003 (PMC11782887; doi:10.1016/j.csbj.2025.01.003)
Supplement: MMC 6 — CMAP Perturbation by Disease ITCs. A collection of disease-specific ITCs perturbation (knock-down or over-expression) results for AIDs, from CMap. [file mmc15.zip › OverExpression/Systemic_lupus_erythematosus-OverExpression-Perturbation_Profile.tsv]

Disease-specific ITCs	Perturbation Values
IL27	10.555923875199998
EBI3	10.555923875199998
S100A8	8.166650922139977
IL18R1	7.94677952522
IL18RAP	7.94677952522
RETN	6.717599846160557
ALKAL1	6.714329490438492
ALKAL2	6.714329490438492
MYD88	6.610991820156888
IL27RA	6.501515155833333
TSLP	5.354525864755556
IL12RB2	4.673237129157777
IL23A;;IL12B	4.673237129157777
IL12A	4.17180117939611
TNFRSF1A	3.3856017662704447
IFNA8	2.678777922777777
IFNA7	2.678777922777777
IFNA2	2.678777922777777
IFNA10	2.678777922777777
IFNW1	2.678777922777777
IFNA17	2.678777922777777
IFNA14	2.678777922777777
IFNA21	2.678777922777777
IFNK	2.678777922777777
IFNA16	2.678777922777777
IFNA5	2.678777922777777
IFNA1	2.678777922777777
IFNA6	2.678777922777777
IFNA13	2.678777922777777
IFNA4	2.678777922777777
CASP10	2.6081185543666674
RIPK1	2.3222387311108252
LTA	2.273258917241264
PDCD1LG2	1.3003084563359997
PDCD1	1.3003084563359997
ICOSLG	1.3003084563359997
CD48	1.3003084563359997
IFNGR2	1.088976367501481
