# Supplementary material for: InTiCAR: Network-based identification of significant inter-tissue communicators for autoimmune diseases
Source: Comput Struct Biotechnol J. 2025 Jan 10;27:333–45. doi: 10.1016/j.csbj.2025.01.003 (PMC11782887; doi:10.1016/j.csbj.2025.01.003)
Supplement: MMC 6 — CMAP Perturbation by Disease ITCs. A collection of disease-specific ITCs perturbation (knock-down or over-expression) results for AIDs, from CMap. [file mmc15.zip › OverExpression/Type_1_diabetes_mellitus-OverExpression-Perturbation_Profile.tsv]

Disease-specific ITCs	Perturbation Values
IL18RAP	15.774248334253333
HLA-DOA	12.841195467719105
HLA-DQB1	12.841195467719105
HLA-DOB	12.841195467719105
HLA-DQA1	12.841195467719105
AKR1D1	11.794874990972222
HLA-DRB1	11.68653446328535
IL26	7.95603871501
LIPA	7.931160362876667
IL6	7.67787224815
ZFP91	6.916196088499999
IL2RA	5.924975866274
HGF	5.79957998854
TGS1	3.7802574502476087
ACVR1C	3.58167931315
NCAM2	2.1130778873449994
GREM2	0.4201280628166665
INS	0.10476066093722183
