# Supplementary material for: InTiCAR: Network-based identification of significant inter-tissue communicators for autoimmune diseases
Source: Comput Struct Biotechnol J. 2025 Jan 10;27:333–45. doi: 10.1016/j.csbj.2025.01.003 (PMC11782887; doi:10.1016/j.csbj.2025.01.003)
Supplement: MMC 6 — CMAP Perturbation by Disease ITCs. A collection of disease-specific ITCs perturbation (knock-down or over-expression) results for AIDs, from CMap. [file mmc15.zip › OverExpression/Ulcerative_colitis-OverExpression-Perturbation_Profile.tsv]

Disease-specific ITCs	Perturbation Values
RORC	22.491406753399996
IL22	21.147990494334056
IL10RB	20.311604678223084
IL10RA	20.311604678223084
IFNL3	20.311604678223084
IFNL2	20.311604678223084
IL26	20.311604678223084
UCN3	20.311604678223084
UCN2	20.311604678223084
IL13RA1	12.492779033344442
IL23R	12.492779033344442
STAT3	10.858229604113147
IL12A	10.590538857772497
IL23A;;IL12B	10.573357590718887
CXCL10	9.772240813038518
ICAM1	4.948097207313331
IFNA14	4.787217283333332
IFNA4	4.787217283333332
IFNA21	4.787217283333332
IFNA17	4.787217283333332
IFNA8	4.787217283333332
IFNA5	4.787217283333332
IFNA10	4.787217283333332
IFNA2	4.787217283333332
DLK2	2.7352867030925085
LTBR	2.4239549961
LTA;;LTB	2.4239549961
TNFRSF1A	0.9371605252206634
SCGB3A1	0.6804219647762499
RIPK1	0.6600699102938102
PTGER4	0.6267017624680558
TNF	0.42966953163810306
