# Supplementary material for: InTiCAR: Network-based identification of significant inter-tissue communicators for autoimmune diseases
Source: Comput Struct Biotechnol J. 2025 Jan 10;27:333–45. doi: 10.1016/j.csbj.2025.01.003 (PMC11782887; doi:10.1016/j.csbj.2025.01.003)
Supplement: MMC 6 — CMAP Perturbation by Disease ITCs. A collection of disease-specific ITCs perturbation (knock-down or over-expression) results for AIDs, from CMap. [file mmc15.zip › OverExpression_Comparison_Against_Random.tsv]

Name	Short_Name	ITC_count	(Dis/Random)_Mean	(Dis/Random)_StDev	p-value
IgA nephropathy	IN	38	1.7901893828719972	0.2530903462681992	7.46906124686314e-53
Type 1 diabetes mellitus	T1D	18	1.68704690612446	0.4686965170051745	2.1186847816490977e-26
Arthropathic psoriasis	AP	60	1.6033885325231367	0.3076817058996468	1.0625579059636126e-35
Coeliac disease	CD	71	1.5909134053009433	0.1646642464528283	2.3644030625920154e-58
Juvenile chronic polyarthritis	JCP	41	1.5326952593602585	0.34963068629555855	1.492710675886464e-27
Monoarticular juvenile rheumatoid arthritis	MJRA	41	1.5123642431393103	0.36805168881221534	6.653826125794543e-25
Alopecia areata	AA	79	1.394963966299734	0.09483288620730554	2.3429309985603492e-64
Rheumatoid arthritis	RA	73	1.1463109526671833	0.13998613974362106	1.473471173601541e-17
Lupus erythematosus	LE	69	1.0325808618633414	0.20628878716804713	0.11926548560719391
Generalized multiple sclerosis	MS	53	1.0039389365814635	0.15247880639147982	0.7976875545257506
Myasthenia gravis	MG	52	0.9291508966085986	0.11146151784484686	7.3829640083767745e-09
Chronic Left-sided Ulcerative Colitis	LUC	32	0.8146159461403114	0.18037831040911434	3.5172215778823737e-17
Ulcerative colitis	UC	32	0.7880774611444865	0.1821423313665561	4.1500137049345865e-20
Systemic lupus erythematosus	SLE	38	0.5216838704861441	0.08543957063921749	1.5029939334473118e-76
